# Supplementary material for: JNK1 activation predicts the prognostic outcome of the human hepatocellular carcinoma
Source: Mol Cancer. 2009 Aug 17;8:64. doi: 10.1186/1476-4598-8-64 (PMC2732591; doi:10.1186/1476-4598-8-64)
Supplement: Additional file 2 — Differentially expressed genes between H-JNK1 HCC and the case-matched noncancerous liver tissues; [file 1476-4598-8-64-S2.xls]

## Sheet: Sheet1
204351_at	S100P	679.917
209173_at	AGR2	308.841
209773_s_at	RRM2	153.69
206291_at	NTS	135.796
203535_at	S100A9	133.278
33322_i_at	SFN	131.197
212094_at	PEG10	123.647
33323_r_at	SFN	101.059
202954_at	UBE2C	89.2773
201292_at	TOP2A	87.3315
201291_s_at	TOP2A	81.7515
214710_s_at	CCNB1	79.2087
203213_at	CDC2	65.1224
225681_at	CTHRC1	63.8244
203554_x_at	PTTG1	63.1675
218009_s_at	PRC1	63.0037
208025_s_at	HMGA2	62.4121
201890_at	RRM2	61.8314
219010_at	C1orf106	61.102
206239_s_at	SPINK1	59.5774
212092_at	PEG10	57.2484
204602_at	DKK1	54.7553
204026_s_at	ZWINT	53.2094
205476_at	CCL20	52.7502
202095_s_at	BIRC5	51.1486
204694_at	AFP	50.3461
222608_s_at	ANLN	50.2374
219918_s_at	ASPM	49.2066
228273_at	NA	46.9508
208079_s_at	AURKA	45.2724
204822_at	TTK	44.0384
222847_s_at	EGLN3	41.7876
215446_s_at	LOX	39.2737
202503_s_at	KIAA0101	38.1904
203819_s_at	IGF2BP3	37.0225
238021_s_at	hCG_1815491	35.2006
210519_s_at	NQO1	33.8534
223631_s_at	C19orf33	33.2173
227475_at	FOXQ1	32.9145
1555758_a_at	CDKN3	32.8689
203755_at	BUB1B	32.8481
205220_at	GPR109B	32.0318
202779_s_at	UBE2S	31.6198
219232_s_at	EGLN3	31.2243
204033_at	TRIP13	30.9174
218585_s_at	DTL	30.6084
209714_s_at	CDKN3	30.5491
202705_at	CCNB2	30.505
225612_s_at	B3GNT5	30.1689
209220_at	GPC3	30.1078
201417_at	SOX4	29.9887
202870_s_at	CDC20	29.8939
218039_at	NUSAP1	29.6987
218883_s_at	MLF1IP	29.5774
210052_s_at	TPX2	29.4349
218454_at	FLJ22662	29.3488
201251_at	PKM2	29.2641
204825_at	MELK	28.441
210559_s_at	CDC2	28.3506
226936_at	C6orf173	28.339
209771_x_at	CD24	27.4337
202917_s_at	S100A8	27.2522
216379_x_at	CD24	26.2391
219787_s_at	ECT2	26.0856
202219_at	SLC6A8	25.7328
209408_at	KIF2C	25.5914
219148_at	PBK	25.5462
225799_at	LOC541471	25.4005
201650_at	KRT19	25.2578
240304_s_at	TMC5	25.0538
218663_at	NCAPG	24.8754
227314_at	ITGA2	24.7599
203764_at	DLG7	24.6341
218355_at	KIF4A	24.3491
204092_s_at	AURKA	24.2765
202345_s_at	FABP5	24.1629
201416_at	SOX4	24.1419
225834_at	GCUD2	24.0888
225285_at	BCAT1	24.0066
206561_s_at	AKR1B10	23.8013
208650_s_at	CD24	23.7396
203962_s_at	NEBL	23.5614
225275_at	EDIL3	23.2607
208651_x_at	CD24	22.7964
204146_at	RAD51AP1	22.5302
223229_at	UBE2T	22.322
242881_x_at	NA	22.2802
201468_s_at	NQO1	22.0467
203362_s_at	MAD2L1	21.8801
219978_s_at	NUSAP1	21.6128
218755_at	KIF20A	21.4314
203961_at	NEBL	21.4246
209875_s_at	SPP1	21.3925
218313_s_at	GALNT7	21.303
207828_s_at	CENPF	21.272
37892_at	COL11A1	21.0355
204962_s_at	CENPA	21.0181
209218_at	SQLE	20.9899
214974_x_at	CXCL5	20.8098
202934_at	HK2	20.2711
204170_s_at	CKS2	20.2287
202580_x_at	FOXM1	20.1267
218662_s_at	NCAPG	20.0828
207165_at	HMMR	20.0367
266_s_at	CD24	19.9185
1552619_a_at	ANLN	19.6601
205242_at	CXCL13	19.4815
223381_at	NUF2	19.0993
222587_s_at	GALNT7	18.5156
209642_at	BUB1	18.4884
214687_x_at	ALDOA	18.4262
203820_s_at	IGF2BP3	18.3616
204320_at	COL11A1	18.1666
227862_at	LOC388610	18.1126
203214_x_at	CDC2	18.0859
205046_at	CENPE	17.8651
213432_at	MUC5B	17.6778
218847_at	IGF2BP2	17.5835
228158_at	LOC645166	17.5819
218051_s_at	NT5DC2	17.3831
211762_s_at	KPNA2	17.3219
218726_at	HJURP	17.2448
204580_at	MMP12	16.8756
200966_x_at	ALDOA	16.7912
203228_at	PAFAH1B3	16.05
202404_s_at	COL1A2	15.7925
223551_at	PKIB	15.786
208029_s_at	LAPTM4B	15.7462
213226_at	CCNA2	15.7008
225105_at	OCC-1	15.6336
1554679_a_at	LAPTM4B	15.6154
231265_at	COX7B2	15.5988
226517_at	BCAT1	15.5722
208837_at	TMED3	15.3972
219529_at	CLIC3	15.2484
204162_at	NDC80	15.1486
222077_s_at	RACGAP1	15.0947
204444_at	KIF11	15.0369
209035_at	MDK	14.9944
203789_s_at	SEMA3C	14.8598
213007_at	FANCI	14.7934
212295_s_at	SLC7A1	14.6221
209772_s_at	CD24	14.5594
231771_at	GJB6	14.5494
205733_at	BLM	14.4858
230165_at	SGOL2	14.4776
228262_at	MAP7D2	14.2787
205047_s_at	ASNS	14.2313
218856_at	TNFRSF21	14.1558
225655_at	UHRF1	14.0128
235425_at	SGOL2	13.9065
235709_at	GAS2L3	13.6701
206102_at	GINS1	13.6534
223307_at	CDCA3	13.6474
203967_at	CDC6	13.5975
204641_at	NEK2	13.5129
202856_s_at	SLC16A3	13.4764
226545_at	CD109	13.4361
208949_s_at	LGALS3	13.3474
203963_at	CA12	13.3087
201088_at	KPNA2	13.3079
209560_s_at	DLK1	13.2303
1555630_a_at	RAB34	13.1183
209803_s_at	PHLDA2	13.1063
228729_at	CCNB1	13.1031
226350_at	CHML	13.0314
218741_at	CENPM	12.9785
202589_at	TYMS	12.9411
201663_s_at	SMC4	12.9304
211597_s_at	HOPX	12.8545
228494_at	PPP1R9A	12.8287
228051_at	LOC202451	12.7828
206364_at	KIF14	12.7378
226960_at	CXCL17	12.7305
204298_s_at	LOX	12.6108
224753_at	CDCA5	12.5404
203186_s_at	S100A4	12.4096
224710_at	RAB34	12.3771
204784_s_at	MLF1	12.3612
225295_at	SLC39A10	12.3207
201250_s_at	SLC2A1	12.265
238756_at	MTPN	12.1496
202381_at	ADAM9	12.101
232165_at	EPPK1	12.096
205034_at	CCNE2	12.0576
208767_s_at	LAPTM4B	11.9639
234994_at	TMEM200A	11.9378
202786_at	STK39	11.7954
202826_at	SPINT1	11.7769
203418_at	CCNA2	11.7767
206074_s_at	HMGA1	11.7482
225687_at	FAM83D	11.61
221731_x_at	VCAN	11.5163
204127_at	RFC3	11.4993
204268_at	S100A2	11.3123
1554768_a_at	MAD2L1	11.224
213008_at	FANCI	11.1318
200632_s_at	NDRG1	11.1316
226926_at	DMKN	11.1248
203757_s_at	CEACAM6	11.0793
204078_at	SC65	10.9709
1555618_s_at	SAE1	10.9541
218252_at	CKAP2	10.9458
235476_at	TRIM59	10.9311
219888_at	SPAG4	10.9134
201850_at	CAPG	10.9024
238996_x_at	ALDOA	10.8516
225325_at	FLJ20160	10.8301
220085_at	HELLS	10.8185
200660_at	S100A11	10.7717
226050_at	TMCO3	10.7459
203936_s_at	MMP9	10.6292
238022_at	hCG_1815491	10.6186
235700_at	RP13-36C9.3	10.5508
210854_x_at	SLC6A8	10.4571
204318_s_at	GTSE1	10.4475
226535_at	ITGB6	10.3944
218644_at	PLEK2	10.3915
203284_s_at	HS2ST1	10.3826
202107_s_at	MCM2	10.3644
220122_at	MCTP1	10.3641
204620_s_at	VCAN	10.3127
217771_at	GOLM1	10.2662
201839_s_at	TACSTD1	10.2573
212992_at	AHNAK2	10.1611
213843_x_at	SLC6A8	10.0812
219306_at	KIF15	10.0189
213599_at	OIP5	9.99558
211651_s_at	LAMB1	9.96215
218816_at	LRRC1	9.85976
201462_at	SCRN1	9.83415
229490_s_at	NA	9.82046
201310_s_at	C5orf13	9.81419
204768_s_at	FEN1	9.81385
218349_s_at	ZWILCH	9.80415
219215_s_at	SLC39A4	9.78912
202859_x_at	IL8	9.76274
218484_at	NDUFA4L2	9.75958
218963_s_at	KRT23	9.74805
228969_at	AGR2	9.71047
215034_s_at	TM4SF1	9.70448
203028_s_at	CYBA	9.67207
225837_at	C12orf32	9.6689
212021_s_at	MKI67	9.6617
224650_at	MAL2	9.63993
209387_s_at	TM4SF1	9.63425
225846_at	RBM35A	9.63189
227626_at	PAQR8	9.62715
212022_s_at	MKI67	9.6173
213523_at	CCNE1	9.58409
219493_at	SHCBP1	9.50674
1554271_a_at	CENPL	9.39288
204766_s_at	NUDT1	9.35225
200783_s_at	STMN1	9.3407
205345_at	BARD1	9.3357
218507_at	HIG2	9.31299
214039_s_at	LAPTM4B	9.2815
204709_s_at	KIF23	9.28102
220147_s_at	FAM60A	9.26665
201673_s_at	GYS1	9.20363
227145_at	LOXL4	9.19564
213479_at	NPTX2	9.13536
220295_x_at	DEPDC1	9.12489
204235_s_at	GULP1	9.09473
232238_at	ASPM	9.04835
205330_at	MN1	9.02014
217946_s_at	SAE1	8.99647
203878_s_at	MMP11	8.98899
222036_s_at	MCM4	8.91571
201930_at	MCM6	8.90183
208808_s_at	HMGB2	8.87248
224367_at	BEX2	8.87123
219555_s_at	CENPN	8.84054
218399_s_at	CDCA4	8.80265
226372_at	CHST11	8.78202
208540_x_at	LOC729659	8.76255
212807_s_at	SORT1	8.76122
214581_x_at	TNFRSF21	8.72331
219288_at	C3orf14	8.53755
204475_at	MMP1	8.52343
228191_at	NA	8.51724
203968_s_at	CDC6	8.50485
202489_s_at	FXYD3	8.50305
217728_at	S100A6	8.50065
204595_s_at	STC1	8.48416
205361_s_at	PFDN4	8.43696
203305_at	F13A1	8.4296
222848_at	CENPK	8.41219
223484_at	C15orf48	8.38201
232164_s_at	EPPK1	8.35024
220651_s_at	MCM10	8.34784
223423_at	GPR160	8.33633
205342_s_at	SULT1C2	8.33628
221685_s_at	CCDC99	8.32176
204023_at	RFC4	8.27893
203856_at	VRK1	8.27719
213577_at	SQLE	8.25767
1567912_s_at	NA	8.21118
203680_at	PRKAR2B	8.18075
222433_at	ENAH	8.1769
204237_at	GULP1	8.1757
235740_at	MCTP1	8.1752
227450_at	ERP27	8.17484
208659_at	CLIC1	8.15978
222958_s_at	DEPDC1	8.09865
213793_s_at	HOMER1	8.09402
201467_s_at	NQO1	8.07414
226835_s_at	C20orf199	8.06035
228497_at	SLC22A15	8.05043
230360_at	GLDN	8.033
201774_s_at	NCAPD2	8.01861
210387_at	HIST1H2BG	7.98733
229610_at	CKAP2L	7.98187
225647_s_at	CTSC	7.96516
227354_at	PAG1	7.94496
211756_at	PTHLH	7.87862
202733_at	P4HA2	7.86843
201555_at	MCM3	7.86026
226086_at	SYT13	7.85189
218839_at	HEY1	7.82827
200771_at	LAMC1	7.81831
227801_at	TRIM59	7.78956
227628_at	LOC493869	7.77734
211657_at	CEACAM6	7.77718
202421_at	IGSF3	7.76919
226980_at	DEPDC1B	7.76281
44783_s_at	HEY1	7.75648
205777_at	DUSP9	7.7399
222906_at	FLVCR1	7.69364
213668_s_at	SOX4	7.67598
1554452_a_at	HIG2	7.67093
1554408_a_at	TK1	7.64553
202998_s_at	LOXL2	7.63993
224610_at	SNHG1	7.6374
214164_x_at	CA12	7.57917
224915_x_at	C20orf199	7.56108
205534_at	PCDH7	7.55555
201505_at	LAMB1	7.55096
205053_at	PRIM1	7.53586
204159_at	CDKN2C	7.53359
222853_at	FLRT3	7.51316
214612_x_at	MAGEA6	7.50199
208836_at	ATP1B3	7.49354
213201_s_at	TNNT1	7.49299
217294_s_at	ENO1	7.48617
230378_at	SCGB3A1	7.47002
230746_s_at	STC1	7.46151
222108_at	AMIGO2	7.45432
225803_at	FBXO32	7.42584
204992_s_at	PFN2	7.41562
201818_at	LPCAT1	7.41443
221922_at	GPSM2	7.39395
201761_at	MTHFD2	7.39175
205308_at	C8orf70	7.38945
209421_at	MSH2	7.35721
227545_at	NA	7.35182
201897_s_at	CKS1B	7.34806
225898_at	WDR54	7.34495
213693_s_at	MUC1	7.3216
205009_at	TFF1	7.31979
242705_x_at	NA	7.31066
239058_at	NA	7.30205
244427_at	KIF23	7.28335
209882_at	RIT1	7.2577
201664_at	SMC4	7.24801
209386_at	TM4SF1	7.21363
203358_s_at	EZH2	7.20911
214751_at	ZNF468	7.20834
224009_x_at	DHRS9	7.1859
201590_x_at	ANXA2	7.17664
222606_at	ZWILCH	7.15505
228754_at	SLC6A6	7.12165
1567913_at	NA	7.11319
201111_at	CSE1L	7.11281
219250_s_at	FLRT3	7.10438
229218_at	COL1A2	7.08204
210427_x_at	ANXA2	7.06775
212200_at	ANKLE2	7.06492
205199_at	CA9	7.06484
228141_at	LOC493869	7.06163
224746_at	KIAA1522	7.06076
201112_s_at	CSE1L	7.05807
205239_at	AREG	7.04898
222450_at	TMEPAI	7.03413
212141_at	MCM4	7.02402
213503_x_at	ANXA2	7.01895
202422_s_at	ACSL4	7.00096
215646_s_at	VCAN	6.99743
218542_at	CEP55	6.99157
209891_at	SPC25	6.98127
232278_s_at	DEPDC1	6.96507
206550_s_at	NUP155	6.96275
221538_s_at	PLXNA1	6.95952
210896_s_at	ASPH	6.954
225626_at	PAG1	6.95027
209942_x_at	MAGEA3	6.94965
226342_at	SPTBN1	6.92835
211470_s_at	SULT1C2	6.92717
211318_s_at	RAE1	6.91246
227180_at	ELOVL7	6.90878
227370_at	KIAA1946	6.90779
219508_at	GCNT3	6.90756
217755_at	HN1	6.89268
204259_at	MMP7	6.88799
206632_s_at	APOBEC3B	6.88789
218350_s_at	GMNN	6.88023
209053_s_at	WHSC1	6.87223
226456_at	C16orf75	6.86241
204619_s_at	VCAN	6.85114
208963_x_at	FADS1	6.84852
227711_at	GTSF1	6.84811
222557_at	STMN3	6.83558
218782_s_at	ATAD2	6.8125
225903_at	PIGU	6.80463
236840_at	C12orf56	6.79911
219634_at	CHST11	6.79805
225387_at	TSPAN5	6.78967
220542_s_at	PLUNC	6.78959
225447_at	GPD2	6.78478
201884_at	CEACAM5	6.78318
220468_at	ARL14	6.77664
228069_at	FAM54A	6.76257
222819_at	CTPS2	6.73843
225258_at	FBLIM1	6.7116
209709_s_at	HMMR	6.69942
200640_at	YWHAZ	6.68544
206949_s_at	RUSC1	6.66882
230795_at	NA	6.66513
214452_at	BCAT1	6.6641
223038_s_at	FAM60A	6.63361
208964_s_at	FADS1	6.63169
208779_x_at	DDR1	6.61777
225622_at	PAG1	6.61276
200853_at	H2AFZ	6.59858
210766_s_at	CSE1L	6.58701
207332_s_at	TFRC	6.54235
231568_at	RP6-166C19.11	6.50799
203108_at	GPRC5A	6.49149
210115_at	RPL39L	6.46898
216623_x_at	TOX3	6.43587
224578_at	RCC2	6.42571
222962_s_at	MCM10	6.41293
226661_at	CDCA2	6.39909
209238_at	STX3	6.39231
243367_at	NA	6.3857
215867_x_at	CA12	6.38158
207430_s_at	MSMB	6.37896
212949_at	NCAPH	6.36562
201631_s_at	IER3	6.35886
209211_at	KLF5	6.35814
210058_at	MAPK13	6.35616
204244_s_at	DBF4	6.35181
200641_s_at	YWHAZ	6.32971
219115_s_at	IL20RA	6.32344
225439_at	NUDCD1	6.30109
218360_at	RAB22A	6.29476
200713_s_at	MAPRE1	6.29087
209836_x_at	BOLA2	6.28466
209212_s_at	KLF5	6.27531
207265_s_at	KDELR3	6.27257
1007_s_at	DDR1	6.25864
227949_at	PHACTR3	6.24822
200638_s_at	YWHAZ	6.22719
1569344_a_at	NA	6.22511
218622_at	NUP37	6.22403
235545_at	DEPDC1	6.22077
204510_at	CDC7	6.21536
209228_x_at	TUSC3	6.20199
202267_at	LAMC2	6.19919
200750_s_at	RAN	6.19727
201136_at	PLP2	6.19585
225871_at	STEAP2	6.19079
222803_at	PRTFDC1	6.17468
229638_at	IRX3	6.1665
222572_at	PPM2C	6.15919
203780_at	MPZL2	6.14616
210983_s_at	MCM7	6.14615
216237_s_at	MCM5	6.1461
212020_s_at	MKI67	6.13737
220057_at	XAGE1D	6.12742
210297_s_at	MSMB	6.11878
203022_at	RNASEH2A	6.113
218094_s_at	DBNDD2	6.10896
209647_s_at	SOCS5	6.10155
1553984_s_at	DTYMK	6.10093
219105_x_at	ORC6L	6.09576
218888_s_at	NETO2	6.09452
205909_at	POLE2	6.07796
223952_x_at	DHRS9	6.07727
212768_s_at	OLFM4	6.06933
208921_s_at	SRI	6.06103
218237_s_at	SLC38A1	6.04407
226227_x_at	C20orf199	6.04271
228912_at	VIL1	6.04074
218640_s_at	PLEKHF2	6.03183
224747_at	UBE2Q2	6.02574
228721_at	CCBP2	6.01629
210715_s_at	SPINT2	6.01559
238017_at	RDHE2	6.00404
218308_at	TACC3	6.00363
224204_x_at	ARNTL2	6.00326
213175_s_at	SNRPB	5.99265
235515_at	C19orf46	5.97464
200826_at	SNRPD2	5.97354
224646_x_at	H19	5.97043
222449_at	TMEPAI	5.96454
207169_x_at	DDR1	5.95783
201194_at	SEPW1	5.94559
229152_at	C4orf7	5.93384
208696_at	CCT5	5.93287
222680_s_at	DTL	5.92548
229842_at	ELF3	5.91568
219825_at	CYP26B1	5.90725
204855_at	SERPINB5	5.90374
203787_at	SSBP2	5.90324
201324_at	EMP1	5.90205
223374_s_at	B3GALNT1	5.8977
213429_at	NA	5.89327
219799_s_at	DHRS9	5.8909
210394_x_at	SSX4	5.87334
226423_at	PAQR8	5.85664
209890_at	TSPAN5	5.85427
239002_at	ASPM	5.85372
211519_s_at	KIF2C	5.85072
219631_at	LRP12	5.84728
228280_at	ZC3HAV1L	5.84065
225676_s_at	WDSOF1	5.83266
218857_s_at	ASRGL1	5.83247
226067_at	C20orf114	5.83121
221522_at	ANKRD27	5.82999
202338_at	TK1	5.82935
204455_at	DST	5.81856
212551_at	CAP2	5.81633
209493_at	PDZD2	5.81363
209125_at	NA	5.80954
221436_s_at	CDCA3	5.79931
201785_at	RNASE1	5.79537
228401_at	ATAD2	5.78581
223358_s_at	NA	5.76673
200052_s_at	ILF2	5.76522
228762_at	LFNG	5.75155
213194_at	ROBO1	5.74293
210827_s_at	ELF3	5.7384
210467_x_at	MAGEA12	5.73542
208816_x_at	ANXA2P2	5.72648
240572_s_at	LOC374443	5.72387
226368_at	CHST11	5.71208
205436_s_at	H2AFX	5.70721
213134_x_at	BTG3	5.70419
205157_s_at	KRT17	5.70224
202804_at	ABCC1	5.6982
218501_at	ARHGEF3	5.69369
201667_at	GJA1	5.6868
222843_at	FIGNL1	5.6776
204767_s_at	FEN1	5.67696
224818_at	SORT1	5.67553
203892_at	WFDC2	5.6737
205807_s_at	TUFT1	5.66657
228597_at	C21orf45	5.66631
201272_at	AKR1B1	5.66512
205054_at	NEB	5.66208
200872_at	S100A10	5.65615
223556_at	HELLS	5.65562
218723_s_at	C13orf15	5.64646
212236_x_at	KRT17	5.64474
203087_s_at	KIF2A	5.63691
209260_at	SFN	5.63576
223687_s_at	LY6K	5.61439
226799_at	FGD6	5.6019
206302_s_at	NUDT4	5.60157
228865_at	C1orf116	5.60055
222396_at	HN1	5.59796
222857_s_at	KCNMB4	5.59697
201773_at	ADNP	5.5947
215812_s_at	SLC6A10P	5.58368
226269_at	GDAP1	5.58042
227679_at	HDAC11	5.57812
201523_x_at	UBE2N	5.5743
203695_s_at	DFNA5	5.56836
216971_s_at	PLEC1	5.5667
226287_at	CCDC34	5.56194
201030_x_at	LDHB	5.55815
36711_at	MAFF	5.55581
212290_at	SLC7A1	5.55441
225061_at	DNAJA4	5.54859
201037_at	PFKP	5.54551
206626_x_at	SSX1	5.54082
221908_at	RNFT2	5.53452
213310_at	EIF2C2	5.52782
201189_s_at	ITPR3	5.5263
243531_at	ORAOV1	5.52534
223256_at	KIAA1333	5.52096
228241_at	AGR3	5.51581
209360_s_at	RUNX1	5.51275
201177_s_at	UBA2	5.51079
228033_at	E2F7	5.50798
208916_at	SLC1A5	5.5051
204695_at	CDC25A	5.50427
210749_x_at	DDR1	5.50411
226621_at	FGG	5.49658
209679_s_at	LOC57228	5.49618
229661_at	SALL4	5.4958
240991_at	NDRG1	5.49476
227196_at	RHPN2	5.4878
225806_at	JUB	5.47532
1555278_a_at	CKAP5	5.47324
214697_s_at	ROD1	5.47172
218687_s_at	MUC13	5.46697
210978_s_at	TAGLN2	5.46291
236641_at	KIF14	5.44893
212023_s_at	MKI67	5.44892
203209_at	RFC5	5.4473
228499_at	PFKFB4	5.44481
228776_at	GJC1	5.43156
212510_at	GPD1L	5.43137
209215_at	MFSD10	5.426
201710_at	MYBL2	5.4201
226825_s_at	TMEM165	5.41983
209921_at	SLC7A11	5.41673
205479_s_at	PLAU	5.4093
209752_at	REG1A	5.40613
225592_at	NRM	5.40477
204567_s_at	ABCG1	5.40411
208510_s_at	PPARG	5.39815
203438_at	STC2	5.39806
203987_at	FZD6	5.39765
217770_at	PIGT	5.38619
204623_at	TFF3	5.38347
203105_s_at	DNM1L	5.38304
214110_s_at	LOC654342	5.37029
201161_s_at	CSDA	5.36935
228046_at	ZNF827	5.36934
207173_x_at	CDH11	5.36468
203270_at	DTYMK	5.36259
235456_at	NA	5.35839
210976_s_at	PFKM	5.35528
213598_at	KIF2A	5.35396
213558_at	PCLO	5.35174
208699_x_at	TKT	5.33133
223389_s_at	ZNF581	5.32157
1555851_s_at	SEPW1	5.31629
228920_at	ZNF260	5.31277
202094_at	BIRC5	5.30818
225827_at	EIF2C2	5.29898
227349_at	NA	5.29534
1555326_a_at	ADAM9	5.28709
220949_s_at	C7orf49	5.28666
225328_at	NA	5.28538
227725_at	ST6GALNAC1	5.28158
204086_at	PRAME	5.27691
210064_s_at	UPK1B	5.26991
228906_at	TET1	5.26212
236846_at	LOC284757	5.25689
242560_at	FANCD2	5.2533
236328_at	ZNF228	5.25229
224937_at	PTGFRN	5.22347
226017_at	CMTM7	5.21452
200024_at	RPS5	5.21098
221520_s_at	CDCA8	5.20807
213911_s_at	H2AFZ	5.20777
214774_x_at	TOX3	5.19903
211571_s_at	VCAN	5.1976
227041_at	NA	5.19103
226185_at	CDS1	5.18175
220658_s_at	ARNTL2	5.1757
205802_at	TRPC1	5.1753
208955_at	DUT	5.17115
206276_at	LY6D	5.16396
215942_s_at	GTSE1	5.16394
204460_s_at	RAD1	5.16249
205990_s_at	WNT5A	5.16191
218115_at	ASF1B	5.15824
221258_s_at	KIF18A	5.15578
213090_s_at	TAF4	5.14864
207847_s_at	MUC1	5.14162
226032_at	CASP2	5.14058
219990_at	E2F8	5.13843
202575_at	CRABP2	5.13251
1558605_at	NA	5.12826
201201_at	CSTB	5.12645
213107_at	TNIK	5.12522
204720_s_at	DNAJC6	5.12083
235266_at	ATAD2	5.11599
222155_s_at	GPR172A	5.1
226775_at	ENY2	5.09605
217820_s_at	ENAH	5.09241
225313_at	C20orf177	5.08903
205394_at	CHEK1	5.08224
206000_at	MEP1A	5.07548
202475_at	TMEM147	5.07451
204240_s_at	SMC2	5.06764
222889_at	DCLRE1B	5.06369
219403_s_at	HPSE	5.06161
213170_at	GPX7	5.05899
223079_s_at	GLS	5.05517
218273_s_at	PPM2C	5.05293
201378_s_at	UBAP2L	5.04835
219296_at	ZDHHC13	5.04744
1554433_a_at	ZNF146	5.04505
220062_s_at	MAGEC2	5.03773
206218_at	MAGEB2	5.03515
213124_at	ZNF473	5.0256
209219_at	RDBP	5.01542
208368_s_at	BRCA2	5.01381
1568742_at	LOC284757	5.00542
1559213_at	NA	5.00448
202487_s_at	H2AFV	5.00056
1554640_at	PALM2	-5.00145
213905_x_at	BGN	-5.0025
1555790_a_at	TMEM192	-5.0105
202959_at	MUT	-5.01315
205302_at	IGFBP1	-5.0211
227982_at	NA	-5.0219
1554485_s_at	TMEM37	-5.0244
206170_at	ADRB2	-5.03833
217289_s_at	SLC37A4	-5.04679
203642_s_at	COBLL1	-5.05547
1554830_a_at	STEAP3	-5.05983
213451_x_at	TNXB	-5.06555
213050_at	COBL	-5.06661
211456_x_at	MT1P2	-5.07301
240904_at	NA	-5.08147
223695_s_at	ARSD	-5.09727
230964_at	FREM2	-5.10144
207071_s_at	ACO1	-5.10617
222357_at	ZBTB20	-5.10715
217583_at	PAH	-5.10779
224821_at	ABHD14B	-5.1122
244358_at	NA	-5.11968
214696_at	C17orf91	-5.12794
226553_at	TMPRSS2	-5.13119
229770_at	GLT1D1	-5.14083
203661_s_at	TMOD1	-5.14695
232724_at	MS4A6A	-5.15277
225817_at	CGNL1	-5.16161
207051_at	SLC17A4	-5.16414
227082_at	NA	-5.18956
210289_at	NAT8	-5.19129
238518_x_at	GLYCTK	-5.19855
202888_s_at	ANPEP	-5.20295
206155_at	ABCC2	-5.20814
1557226_a_at	LOC374569	-5.2131
200947_s_at	GLUD1	-5.21402
219195_at	PPARGC1A	-5.2186
223652_at	AS3MT	-5.22423
211494_s_at	SLC4A4	-5.23021
208131_s_at	PTGIS	-5.23117
201427_s_at	SEPP1	-5.24367
211712_s_at	ANXA9	-5.24781
213362_at	PTPRD	-5.25376
226459_at	PIK3AP1	-5.26432
229641_at	NA	-5.26703
222049_s_at	RBP4	-5.26832
213158_at	NA	-5.27569
228594_at	C5orf33	-5.27581
231684_at	ANGPTL3	-5.28607
203671_at	TPMT	-5.28788
225575_at	LIFR	-5.29258
230131_x_at	ARSD	-5.29508
240422_at	FMO5	-5.3039
202861_at	PER1	-5.30608
229230_at	OSTalpha	-5.30726
202960_s_at	MUT	-5.31435
225286_at	ARSD	-5.31848
206453_s_at	NDRG2	-5.33924
222939_s_at	SLC16A10	-5.34568
203547_at	CD4	-5.34792
242375_x_at	NA	-5.35783
213800_at	CFH	-5.36674
221610_s_at	STAP2	-5.37043
1568638_a_at	INDOL1	-5.37096
235591_at	SSTR1	-5.37852
231705_at	HRSP12	-5.37861
214279_s_at	NDRG2	-5.37934
208813_at	GOT1	-5.38278
204294_at	AMT	-5.39547
227828_s_at	TMEM166	-5.39819
227654_at	C20orf175	-5.40351
231562_at	APOC2	-5.41828
203382_s_at	APOE	-5.43622
230397_at	SAR1B	-5.43679
209655_s_at	TMEM47	-5.44468
207255_at	LEPR	-5.44989
203058_s_at	PAPSS2	-5.44993
208869_s_at	GABARAPL1	-5.45595
229376_at	NA	-5.45629
242264_at	NA	-5.45711
213931_at	ID2	-5.48835
226946_at	C5orf33	-5.49636
218546_at	C1orf115	-5.49675
244353_s_at	SLC2A12	-5.50839
202053_s_at	ALDH3A2	-5.53779
203381_s_at	APOE	-5.5411
205259_at	NR3C2	-5.54133
226589_at	TMEM192	-5.54628
218789_s_at	C11orf71	-5.55353
229019_at	ZNF385B	-5.55431
1552307_a_at	C18orf17	-5.55816
224391_s_at	SIAE	-5.55978
225424_at	GPAM	-5.56153
221815_at	ABHD2	-5.56291
226238_at	MCEE	-5.58522
204409_s_at	EIF1AY	-5.59133
216336_x_at	MT1M	-5.59664
218862_at	ASB13	-5.60382
214043_at	PTPRD	-5.60437
213553_x_at	APOC1	-5.61818
242046_at	TMEM163	-5.62189
214433_s_at	SELENBP1	-5.63129
205307_s_at	KMO	-5.63775
226250_at	NA	-5.63987
240681_at	NA	-5.64369
231672_at	NA	-5.65711
216033_s_at	FYN	-5.65889
232852_at	LDB2	-5.66451
238178_at	NA	-5.66491
223377_x_at	CISH	-5.66788
227099_s_at	LOC387763	-5.67432
203060_s_at	PAPSS2	-5.67975
218272_at	FLJ20699	-5.6859
205354_at	GAMT	-5.68713
229299_at	C5orf33	-5.68878
225280_x_at	ARSD	-5.69869
202025_x_at	ACAA1	-5.70472
218931_at	RAB17	-5.71459
222957_at	NEU4	-5.71741
206264_at	GPLD1	-5.71976
239652_at	NA	-5.71978
204781_s_at	FAS	-5.72572
1552670_a_at	PPP1R3B	-5.72906
1559591_s_at	CHDH	-5.73165
224989_at	NA	-5.73805
221834_at	SIAH1	-5.752
207840_at	CD160	-5.75454
207761_s_at	METTL7A	-5.75713
224970_at	NFIA	-5.75821
222351_at	PPP2R1B	-5.76713
202973_x_at	FAM13A1	-5.7742
210451_at	PKLR	-5.78839
220999_s_at	CYFIP2	-5.80414
1558034_s_at	CP	-5.80499
1554533_at	C2	-5.80943
225510_at	OAF	-5.815
241584_at	GHR	-5.81653
207220_at	ART4	-5.81906
210680_s_at	MASP1	-5.82701
214681_at	GK	-5.8352
223582_at	GPR98	-5.84082
205158_at	RNASE4	-5.84083
221833_at	SIAH1	-5.84604
230958_s_at	NA	-5.84828
224411_at	PLA2G12B	-5.86898
1559910_at	PID1	-5.87373
203474_at	IQGAP2	-5.87567
208016_s_at	AGTR1	-5.88227
211774_s_at	MMACHC	-5.88848
209424_s_at	AMACR	-5.88908
218025_s_at	PECI	-5.89963
210852_s_at	AASS	-5.91119
231073_at	C1orf168	-5.92644
219147_s_at	C9orf95	-5.93064
203682_s_at	IVD	-5.94295
205042_at	GNE	-5.97171
217047_s_at	FAM13A1	-5.97559
1552474_a_at	GAMT	-5.9824
202834_at	AGT	-5.98337
214428_x_at	C4A	-5.99423
221552_at	ABHD6	-6.00007
223136_at	AIG1	-6.01262
211941_s_at	PEBP1	-6.01565
213397_x_at	ANG	-6.02
211458_s_at	GABARAPL3	-6.05561
231751_at	ABCG8	-6.05883
205541_s_at	GSPT2	-6.06144
232138_at	MBNL2	-6.06752
204438_at	MRC1	-6.06878
242947_at	DNAJC16	-6.07275
1556185_a_at	NA	-6.0767
1553962_s_at	RHOB	-6.08111
243713_at	SLC1A1	-6.08745
213156_at	NA	-6.09154
203562_at	FEZ1	-6.09849
225420_at	GPAM	-6.1029
204224_s_at	GCH1	-6.11146
235349_at	FAM82A	-6.11529
204167_at	BTD	-6.129
239065_at	SNX13	-6.12905
214282_at	CP	-6.14607
238018_at	FAM150B	-6.16174
242751_at	PRDX6	-6.16236
223939_at	SUCNR1	-6.16899
201998_at	ST6GAL1	-6.174
63825_at	ABHD2	-6.19707
242750_at	MMAA	-6.20186
237530_at	SLC30A10	-6.20388
206140_at	LHX2	-6.2041
202972_s_at	FAM13A1	-6.20706
212310_at	MIA3	-6.2141
216958_s_at	IVD	-6.21834
207330_at	PZP	-6.22969
239185_at	ABCA9	-6.23436
225337_at	ABHD2	-6.24125
213385_at	CHN2	-6.24521
204731_at	TGFBR3	-6.27042
243634_at	NA	-6.27258
226737_at	SLC25A42	-6.27457
226519_s_at	HNRPAB	-6.28343
202309_at	MTHFD1	-6.29005
222930_s_at	AGMAT	-6.29609
228656_at	PROX1	-6.30337
237029_at	HGD	-6.3048
223721_s_at	DNAJC12	-6.32171
212592_at	IGJ	-6.32581
204041_at	MAOB	-6.3275
218322_s_at	ACSL5	-6.33025
206481_s_at	LDB2	-6.3366
244880_at	TUBG1	-6.34963
227962_at	ACOX1	-6.35015
243015_at	CYP3A5	-6.35337
212110_at	SLC39A14	-6.35599
210473_s_at	GPR125	-6.36082
204476_s_at	PC	-6.37171
204846_at	CP	-6.4086
205757_at	ENTPD5	-6.41738
235299_at	NA	-6.41875
219255_x_at	IL17RB	-6.42122
204999_s_at	ATF5	-6.43079
225311_at	IVD	-6.43262
209374_s_at	IGHM	-6.44575
1558549_s_at	VNN1	-6.45039
214734_at	EXPH5	-6.45202
213375_s_at	N4BP2L1	-6.46096
214971_s_at	ST6GAL1	-6.47717
212099_at	RHOB	-6.47927
203641_s_at	COBLL1	-6.48691
234118_at	PDE7B	-6.49665
209301_at	CA2	-6.5203
204263_s_at	CPT2	-6.52145
231358_at	NA	-6.53606
218869_at	MLYCD	-6.54123
209443_at	SERPINA5	-6.56075
226806_s_at	NA	-6.56334
237716_at	C9orf3	-6.57479
203799_at	CD302	-6.58194
219188_s_at	MACROD1	-6.5847
226863_at	FAM110C	-6.58619
201963_at	ACSL1	-6.58898
230233_at	NA	-6.60734
211557_x_at	SLCO2B1	-6.65156
236217_at	SLC31A1	-6.65728
218285_s_at	BDH2	-6.66024
228561_at	CDC37L1	-6.66538
223798_at	SLC41A2	-6.66711
220975_s_at	C1QTNF1	-6.67255
230677_at	C14orf73	-6.67842
225616_at	SPRYD4	-6.68266
230109_at	PDE7B	-6.6884
214091_s_at	GPX3	-6.69048
226594_at	ENTPD5	-6.72171
219737_s_at	PCDH9	-6.72179
222817_at	HSD3B7	-6.72326
205939_at	CYP3A7	-6.73732
57540_at	BRE	-6.76888
205303_at	KCNJ8	-6.77551
239161_at	FDX1	-6.79066
226804_at	FAM20A	-6.79959
204934_s_at	HPN	-6.8236
225571_at	LIFR	-6.82892
235570_at	NA	-6.83503
227253_at	CP	-6.83533
219222_at	RBKS	-6.84797
243146_at	ADRA1A	-6.85778
231015_at	KLF15	-6.86215
209607_x_at	SULT1A3	-6.8866
224327_s_at	DGAT2	-6.93034
210105_s_at	FYN	-6.93063
237127_at	NA	-6.93378
205012_s_at	HAGH	-6.95177
1559577_at	FCN2	-6.95265
214274_s_at	ACAA1	-6.95362
214063_s_at	TF	-6.95723
242775_at	LTB4DH	-6.95804
210063_at	SARDH	-6.95898
206380_s_at	CFP	-6.96216
205175_s_at	KHK	-6.96932
1553062_at	MOGAT1	-6.97729
204606_at	CCL21	-6.9955
205790_at	SKAP1	-7.00172
1555345_at	SLC38A4	-7.01516
235377_at	C6orf142	-7.01965
211298_s_at	ALB	-7.03018
209711_at	SLC35D1	-7.03363
204289_at	C14orf45	-7.05607
1554077_a_at	TMEM53	-7.08644
228890_at	ATOH8	-7.08892
219615_s_at	KCNK5	-7.09123
204997_at	GPD1	-7.09533
209916_at	DHTKD1	-7.09652
202357_s_at	CFB	-7.12603
206702_at	TEK	-7.13615
208288_at	ABCB11	-7.13633
227174_at	WDR72	-7.14474
224839_s_at	GPT2	-7.15623
219796_s_at	MUPCDH	-7.1641
206385_s_at	ANK3	-7.18705
217757_at	A2M	-7.18783
209081_s_at	COL18A1	-7.19514
213524_s_at	G0S2	-7.23615
203609_s_at	ALDH5A1	-7.23736
218736_s_at	PALMD	-7.24916
205773_at	CPEB3	-7.25464
205819_at	MARCO	-7.25872
223349_s_at	BOK	-7.28894
202862_at	FAH	-7.29548
227554_at	NA	-7.31486
209469_at	GPM6A	-7.31604
243894_at	SLC41A2	-7.31905
1553583_a_at	THRSP	-7.33132
219413_at	ACBD4	-7.36881
230250_at	PTPRB	-7.38128
220186_s_at	PCDH24	-7.40557
233155_at	UPP2	-7.40843
209425_at	AMACR	-7.41768
221868_at	PAIP2B	-7.41875
228150_at	SEC16B	-7.42133
201135_at	ECHS1	-7.42594
202366_at	ACADS	-7.4303
232369_at	MBNL2	-7.44309
206424_at	CYP26A1	-7.44415
229156_s_at	ALCAM	-7.45022
204675_at	SRD5A1	-7.45097
214910_s_at	APOM	-7.45839
205756_s_at	F8	-7.48104
209426_s_at	AMACR	-7.49183
204301_at	KBTBD11	-7.49719
205364_at	ACOX2	-7.50243
202831_at	GPX2	-7.53048
237410_x_at	NA	-7.54818
226750_at	LARP2	-7.55363
215785_s_at	CYFIP2	-7.55848
218983_at	C1RL	-7.55865
238447_at	RBMS3	-7.56346
202376_at	SERPINA3	-7.57047
217767_at	C3	-7.58107
228055_at	NAPSB	-7.58286
213626_at	CBR4	-7.62846
205355_at	ACADSB	-7.63686
205311_at	DDC	-7.66222
216058_s_at	CYP2C19	-7.66825
219718_at	FGGY	-7.67929
210544_s_at	ALDH3A2	-7.69799
222705_s_at	SLC25A15	-7.70837
209496_at	RARRES2	-7.71174
230406_at	ASS1	-7.72999
217022_s_at	IGHA1	-7.73868
219959_at	MOCOS	-7.73996
237515_at	RWDD3	-7.74437
205304_s_at	KCNJ8	-7.74969
227055_at	METTL7B	-7.77564
203335_at	PHYH	-7.78315
206210_s_at	CETP	-7.7951
226785_at	ATP11C	-7.82381
225272_at	SAT2	-7.8261
227094_at	DHTKD1	-7.83281
210301_at	XDH	-7.84332
202054_s_at	ALDH3A2	-7.85982
206461_x_at	MT1H	-7.87947
239955_at	ZBTB20	-7.88922
206957_at	AGXT	-7.90158
218688_at	DAK	-7.95485
222662_at	NA	-7.95818
232224_at	MASP1	-7.96162
216696_s_at	PRODH2	-7.96217
222056_s_at	FAHD2A	-7.97654
208581_x_at	MT1X	-8.01543
220675_s_at	PNPLA3	-8.02776
205326_at	RAMP3	-8.03663
227121_at	NA	-8.04723
218676_s_at	PCTP	-8.09994
223316_at	CCDC3	-8.11415
204264_at	CPT2	-8.12516
229526_at	AQP11	-8.13746
208389_s_at	SLC1A2	-8.17228
235747_at	SLC25A16	-8.20179
209656_s_at	TMEM47	-8.24744
212067_s_at	C1R	-8.26227
206030_at	ASPA	-8.27123
205682_x_at	APOM	-8.28037
230707_at	SORL1	-8.28708
238942_at	CYP3A5	-8.29874
235438_at	CYP7B1	-8.3243
203608_at	ALDH5A1	-8.32462
221555_x_at	CDC14B	-8.32488
213321_at	BCKDHB	-8.35121
231559_at	NNMT	-8.36588
208747_s_at	C1S	-8.38559
205860_x_at	FOLH1	-8.38671
242680_at	NA	-8.42119
227297_at	ITGA9	-8.42774
232282_at	WNK3	-8.43294
239492_at	SEC14L4	-8.45652
204532_x_at	UGT1A9	-8.47054
216600_x_at	ALDOB	-8.48244
243799_x_at	ANGPTL3	-8.48998
201563_at	SORD	-8.49939
1555553_a_at	SLC22A7	-8.51537
222717_at	SDPR	-8.54276
237248_at	PDE11A	-8.58214
202768_at	FOSB	-8.5931
217761_at	ADI1	-8.60222
206256_at	CPN1	-8.60237
228004_at	C20orf56	-8.60846
207621_s_at	PEMT	-8.62867
37201_at	ITIH4	-8.63257
207122_x_at	SULT1A2	-8.65175
228268_at	FMO2	-8.66255
206093_x_at	TNXB	-8.66316
223509_at	CLDN2	-8.66351
217897_at	FXYD6	-8.69559
219059_s_at	LYVE1	-8.72097
206417_at	CNGA1	-8.73158
209712_at	SLC35D1	-8.74197
210653_s_at	BCKDHB	-8.75085
220751_s_at	C5orf4	-8.78151
225804_at	CYB5D2	-8.78154
1569688_at	FMO5	-8.80881
211385_x_at	SULT1A2	-8.82959
230914_at	HNF4A	-8.84257
205844_at	VNN1	-8.85129
214889_at	FAM149A	-8.87779
216910_at	XPNPEP2	-8.881
210942_s_at	ST3GAL6	-8.88905
219612_s_at	FGG	-8.90739
201348_at	GPX3	-8.93024
230259_at	C10orf125	-8.93609
209355_s_at	PPAP2B	-8.93893
211138_s_at	KMO	-8.97026
241255_at	NA	-8.97608
219313_at	GRAMD1C	-8.98467
204271_s_at	EDNRB	-8.9935
214864_s_at	GRHPR	-8.99691
221139_s_at	CSAD	-9.0024
222784_at	SMOC1	-9.00334
214180_at	MAN1C1	-9.00378
217649_at	ZFAND5	-9.02001
205749_at	CYP1A1	-9.0259
210619_s_at	HYAL1	-9.03485
202830_s_at	SLC37A4	-9.03694
213279_at	DHRS1	-9.05076
229954_at	NA	-9.08365
206867_at	GCKR	-9.08426
201562_s_at	SORD	-9.08901
1555189_a_at	TAT	-9.12886
212226_s_at	PPAP2B	-9.16253
204988_at	FGB	-9.20056
218245_at	TSKU	-9.21818
1553972_a_at	CBS	-9.24455
225573_at	ACAD11	-9.26227
213820_s_at	STARD5	-9.29262
222400_s_at	ADI1	-9.31106
203615_x_at	SULT1A1	-9.31701
213661_at	DKFZP586H2123	-9.35165
206058_at	SLC6A12	-9.35199
231702_at	TDO2	-9.35275
210929_s_at	LOC100131613	-9.37031
210657_s_at	2008-09-04	-9.37186
219281_at	MSRA	-9.37734
215299_x_at	SULT1A1	-9.38539
1552281_at	SLC39A5	-9.44696
219343_at	CDC37L1	-9.44906
207537_at	PFKFB1	-9.45891
220794_at	GREM2	-9.46106
203088_at	FBLN5	-9.46972
221556_at	CDC14B	-9.48004
208022_s_at	CDC14B	-9.49492
211552_s_at	ALDH4A1	-9.50435
227762_at	NA	-9.52181
226181_at	TUBE1	-9.53432
210233_at	IL1RAP	-9.54475
226147_s_at	PIGR	-9.58237
228486_at	SLC44A1	-9.58903
234092_s_at	TM6SF2	-9.5929
218162_at	OLFML3	-9.62031
219087_at	ASPN	-9.62473
45288_at	ABHD6	-9.66031
207275_s_at	ACSL1	-9.67999
216308_x_at	GRHPR	-9.72102
219527_at	MOSC2	-9.75309
202772_at	HMGCL	-9.75319
214419_s_at	CYP2C9	-9.78525
238752_at	MRS2	-9.80319
209366_x_at	CYB5A	-9.80767
205776_at	FMO5	-9.87118
201425_at	ALDH2	-9.87191
214955_at	TMPRSS6	-9.88532
230135_at	NA	-9.90344
224156_x_at	IL17RB	-9.9157
236067_at	MBNL2	-9.9236
215300_s_at	FMO5	-9.94474
211489_at	ADRA1A	-9.94779
1552568_at	RTP3	-9.99621
210959_s_at	SRD5A1	-10.0074
208596_s_at	UGT1A3	-10.0189
206515_at	CYP4F3	-10.0311
205883_at	ZBTB16	-10.0388
236548_at	NA	-10.0835
201347_x_at	GRHPR	-10.0971
206094_x_at	UGT1A6	-10.1196
218653_at	SLC25A15	-10.1794
210324_at	C8G	-10.1823
204326_x_at	MT1X	-10.2481
204754_at	HLF	-10.251
229851_s_at	C11orf54	-10.2687
218918_at	MAN1C1	-10.2803
208792_s_at	CLU	-10.3108
214423_x_at	ALDOB	-10.3354
207883_s_at	TFR2	-10.3648
203758_at	CTSO	-10.4394
211056_s_at	SRD5A1	-10.4619
206130_s_at	ASGR2	-10.4684
205306_x_at	OPN3	-10.4804
207843_x_at	CYB5A	-10.501
213974_at	ADAMTSL3	-10.5329
204416_x_at	APOC1	-10.562
207126_x_at	UGT1A1	-10.5812
205478_at	PPP1R1A	-10.6031
218901_at	PLSCR4	-10.6341
209960_at	HGF	-10.6771
222291_at	FAM149A	-10.6781
230318_at	SERPINA1	-10.749
228806_at	RORC	-10.7552
230120_s_at	PLGLB2	-10.7803
228855_at	NUDT7	-10.7957
213355_at	ST3GAL6	-10.8544
206755_at	CYP2B6	-10.8707
211224_s_at	ABCB11	-10.8715
203662_s_at	TMOD1	-10.8898
240033_at	PLG	-10.932
238835_at	NA	-10.9352
220753_s_at	CRYL1	-10.9566
242496_at	NA	-10.9671
225987_at	STEAP4	-10.9984
214420_s_at	CYP2C9	-10.9987
205019_s_at	VIPR1	-11.0001
222653_at	PNPO	-11.0013
204987_at	ITIH2	-11.0022
205960_at	PDK4	-11.0318
202718_at	IGFBP2	-11.0333
205530_at	ETFDH	-11.0347
203434_s_at	MME	-11.0484
206484_s_at	XPNPEP2	-11.0658
226649_at	PANK1	-11.0848
217165_x_at	MT1F	-11.1101
225516_at	SLC7A2	-11.1286
215363_x_at	FOLH1	-11.1569
218345_at	TMEM176A	-11.1971
223579_s_at	APOB	-11.2042
212816_s_at	CBS	-11.2244
227865_at	C9orf103	-11.3732
202017_at	EPHX1	-11.3776
201432_at	CAT	-11.3891
215726_s_at	CYB5A	-11.4282
230316_at	SEC14L2	-11.4592
210072_at	CCL19	-11.5187
227197_at	SGEF	-11.5691
206396_at	SLC1A1	-11.5751
205357_s_at	AGTR1	-11.6039
204845_s_at	ENPEP	-11.6285
221848_at	ZGPAT	-11.6479
223605_at	SLC25A18	-11.6834
232929_at	ZBTB20	-11.7334
201743_at	CD14	-11.7355
222043_at	CLU	-11.7392
204273_at	EDNRB	-11.8242
214079_at	DHRS2	-11.8397
205657_at	HAAO	-11.8501
33494_at	ETFDH	-11.8516
219466_s_at	APOA2	-11.8526
203373_at	SOCS2	-11.8555
211303_x_at	PSMAL	-11.857
220786_s_at	SLC38A4	-11.8765
210524_x_at	NA	-11.9101
211896_s_at	DCN	-11.9109
209894_at	LEPR	-11.9243
221589_s_at	ALDH6A1	-11.927
220075_s_at	MUPCDH	-11.9285
220532_s_at	TMEM176B	-11.9483
212224_at	ALDH1A1	-11.9494
214837_at	ALB	-11.9911
215125_s_at	UGT1A6	-12.1102
231496_at	FCAMR	-12.1185
218544_s_at	RCL1	-12.1544
231359_at	APOH	-12.1606
203178_at	GATM	-12.1979
201626_at	INSIG1	-12.2307
213306_at	MPDZ	-12.2362
211922_s_at	CAT	-12.2616
206007_at	PRG4	-12.2699
215014_at	NA	-12.2878
231698_at	UGP2	-12.3088
226030_at	ACADSB	-12.3619
205075_at	SERPINF2	-12.3927
226096_at	FNDC5	-12.4434
200986_at	SERPING1	-12.4841
231009_at	PLA2G12B	-12.506
208791_at	CLU	-12.5239
227522_at	CMBL	-12.5322
1565228_s_at	ALB	-12.5548
225491_at	SLC1A2	-12.5671
231671_at	FGA	-12.5713
205984_at	CRHBP	-12.6179
203500_at	GCDH	-12.6436
231773_at	ANGPTL1	-12.6461
214890_s_at	FAM149A	-12.7156
214461_at	LBP	-12.7602
219584_at	PLA1A	-12.7773
209335_at	DCN	-12.7817
203473_at	SLCO2B1	-12.7842
236772_s_at	NA	-12.7958
231587_at	APOC3	-12.8364
223967_at	ANGPTL6	-12.8626
204561_x_at	APOC2	-12.8628
211813_x_at	DCN	-12.9071
239860_at	DPYS	-12.9472
223268_at	C11orf54	-12.9703
203400_s_at	TF	-12.9916
206010_at	HABP2	-13.0167
218504_at	FAHD2A	-13.0245
231376_at	UPP2	-13.1087
57539_at	LIME1	-13.1136
207735_at	RNF125	-13.1249
230329_s_at	NUDT6	-13.1445
218976_at	DNAJC12	-13.178
201694_s_at	EGR1	-13.1984
229491_at	NHEDC2	-13.2155
207097_s_at	SLC17A2	-13.2322
226745_at	CYP4V2	-13.2429
235904_at	UGT3A1	-13.2955
213380_x_at	MSTP9	-13.3557
211699_x_at	HBA1	-13.3571
214829_at	AASS	-13.3823
228186_s_at	RSPO3	-13.4121
221928_at	ACACB	-13.4628
203666_at	CXCL12	-13.4981
220070_at	JMJD5	-13.5163
211652_s_at	LBP	-13.5768
206259_at	PROC	-13.5771
243562_at	KNG1	-13.6482
205384_at	FXYD1	-13.6722
204483_at	ENO3	-13.7117
220951_s_at	A1CF	-13.7212
205216_s_at	APOH	-13.8083
209189_at	FOS	-13.814
209735_at	ABCG2	-13.816
220554_at	SLC22A7	-13.8756
1555229_a_at	C1S	-13.8866
206527_at	ABAT	-13.9056
227417_at	MOSC2	-13.9113
209687_at	CXCL12	-13.9761
205305_at	FGL1	-14.0471
201627_s_at	INSIG1	-14.048
1556387_at	NA	-14.0981
204534_at	VTN	-14.1103
235199_at	RNF125	-14.1481
228854_at	NA	-14.169
43427_at	ACACB	-14.2288
208369_s_at	GCDH	-14.3346
209365_s_at	ECM1	-14.3425
228469_at	PPID	-14.4088
204965_at	GC	-14.4259
219298_at	ECHDC3	-14.4765
228293_at	DEPDC7	-14.5052
211442_x_at	CYP3A43	-14.6197
211726_s_at	FMO2	-14.6665
204018_x_at	HBA1	-14.6781
206898_at	CDH19	-14.6801
217232_x_at	HBB	-14.7446
208209_s_at	C4BPB	-14.7599
214414_x_at	HBA1	-14.7647
211577_s_at	IGF1	-14.7689
209116_x_at	HBB	-14.7822
205765_at	CYP3A5	-14.8308
206101_at	ECM2	-14.8331
221636_s_at	MOSC2	-14.8471
221648_s_at	NA	-14.8607
205200_at	CLEC3B	-14.9585
215712_s_at	IGFALS	-14.9597
238625_at	C1orf168	-15.0104
219268_at	ETNK2	-15.0366
211682_x_at	UGT2B28	-15.0936
209458_x_at	HBA1	-15.1216
201893_x_at	DCN	-15.1743
205040_at	ORM1	-15.2486
208451_s_at	C4B	-15.2698
217647_at	HP	-15.3167
204541_at	SEC14L2	-15.317
204121_at	GADD45G	-15.3235
229241_at	LDHD	-15.3503
205972_at	SLC38A3	-15.3953
207773_x_at	CYP3A43	-15.4175
203924_at	GSTA2	-15.4782
240110_at	NA	-15.4939
228621_at	HFE2	-15.5042
206325_at	SERPINA6	-15.5304
202003_s_at	ACAA2	-15.5649
211621_at	AR	-15.6022
241703_at	RUNDC3B	-15.6264
218552_at	ECHDC2	-15.6324
224954_at	SHMT1	-15.6337
209531_at	GSTZ1	-15.79
205614_x_at	MST1	-15.7997
207076_s_at	ASS1	-15.8174
206505_at	UGT2B4	-15.8392
1554837_a_at	CYP4A11	-15.8729
207995_s_at	CLEC4M	-15.9044
218424_s_at	STEAP3	-15.9316
215559_at	ABCC6	-15.9826
201625_s_at	INSIG1	-16.0209
224061_at	INMT	-16.0462
204462_s_at	SLC16A2	-16.2885
207354_at	CCL16	-16.3139
209774_x_at	CXCL2	-16.325
211696_x_at	HBB	-16.381
204288_s_at	SORBS2	-16.3905
209542_x_at	IGF1	-16.3914
231029_at	F5	-16.532
206350_at	APCS	-16.6051
225728_at	SORBS2	-16.6187
206743_s_at	ASGR1	-16.6319
205576_at	SERPIND1	-16.6706
227404_s_at	EGR1	-16.6848
228219_s_at	UPB1	-16.7905
204844_at	ENPEP	-16.9351
204290_s_at	ALDH6A1	-17.0433
209667_at	CES2	-17.1056
217512_at	NA	-17.1176
205942_s_at	ACSM3	-17.137
214308_s_at	HGD	-17.2244
206469_x_at	AKR7A3	-17.246
235945_at	NA	-17.2654
210481_s_at	CLEC4M	-17.3197
1555612_s_at	G6PC	-17.3259
226597_at	REEP6	-17.3433
231693_at	FABP1	-17.3885
205754_at	F2	-17.4086
209994_s_at	ABCB1	-17.4367
203854_at	CFI	-17.4952
216320_x_at	MST1	-17.5074
211745_x_at	HBA2	-17.5571
236699_at	MBNL2	-17.6682
229693_at	LOC388335	-17.6761
1555564_a_at	CFI	-17.6872
221588_x_at	ALDH6A1	-17.7129
205152_at	SLC6A1	-17.7142
214235_at	CYP3A5P2	-17.8089
238440_at	CLYBL	-17.8186
206153_at	CYP4F11	-17.8364
206938_at	SRD5A2	-17.8929
203790_s_at	HRSP12	-17.9075
240598_at	NA	-17.9358
203649_s_at	PLA2G2A	-17.9583
205079_s_at	MPDZ	-17.9751
221662_s_at	SLC22A7	-17.9944
207027_at	HGFAC	-18.0054
227662_at	SYNPO2	-18.0799
241547_at	ASAH2B	-18.1254
205650_s_at	FGA	-18.1433
203722_at	ALDH4A1	-18.1553
204755_x_at	HLF	-18.1583
215321_at	RUNDC3B	-18.2237
228648_at	LRG1	-18.3467
204714_s_at	F5	-18.3581
206069_s_at	ACADL	-18.3875
222666_s_at	RCL1	-18.3972
204551_s_at	AHSG	-18.4365
206952_at	G6PC	-18.5915
202237_at	NNMT	-18.6303
206878_at	DAO	-18.6901
206697_s_at	HP	-18.9072
205073_at	CYP2J2	-18.9668
216238_s_at	FGB	-19.0578
210614_at	TTPA	-19.2417
216733_s_at	GATM	-19.2726
217414_x_at	HBA1	-19.2879
229777_at	CLRN3	-19.357
206263_at	FMO4	-19.4207
223820_at	RBP5	-19.5836
218002_s_at	CXCL14	-19.6352
243669_s_at	PRAP1	-19.652
241114_s_at	NA	-19.6993
49452_at	ACACB	-19.8397
208034_s_at	PROZ	-19.8957
204753_s_at	HLF	-19.9036
204745_x_at	MT1G	-19.9864
213874_at	SERPINA4	-20.0421
230309_at	BHMT	-20.0491
227113_at	ADHFE1	-20.0569
217973_at	DCXR	-20.1375
219465_at	APOA2	-20.1599
222484_s_at	CXCL14	-20.1772
1553296_at	GPR128	-20.3106
213509_x_at	CES2	-20.3377
211028_s_at	KHK	-20.4071
205755_at	ITIH3	-20.4115
223593_at	AADAT	-20.4584
224043_s_at	UPB1	-20.4657
214156_at	MYRIP	-20.4915
241915_at	ACSM2B	-20.5097
205442_at	MFAP3L	-20.5474
207810_at	F13B	-20.6332
228728_at	C7orf58	-20.6787
205675_at	MTTP	-20.6957
203979_at	CYP27A1	-20.8677
205477_s_at	AMBP	-20.8685
202847_at	PCK2	-20.9562
213695_at	PON3	-21.1465
205041_s_at	ORM1	-21.2219
214465_at	ORM2	-21.3345
228844_at	SLC13A5	-21.3483
205412_at	ACAT1	-21.4875
241994_at	XDH	-21.6643
213632_at	DHODH	-21.8396
233030_at	PNPLA3	-21.9899
220383_at	ABCG5	-22.043
203131_at	PDGFRA	-22.0773
1570505_at	ABCB4	-22.0981
223784_at	TMEM27	-22.3369
213629_x_at	MT1F	-22.4956
214719_at	SLC46A3	-22.6454
210397_at	DEFB1	-22.6493
219525_at	SLC47A1	-23.0064
205225_at	ESR1	-23.0238
209980_s_at	SHMT1	-23.0726
204955_at	SRPX	-23.1807
210558_at	AKR1C4	-23.2168
209368_at	EPHX2	-23.259
205108_s_at	APOB	-23.2749
214415_at	PLGLB1	-23.482
204719_at	ABCA8	-23.5336
214234_s_at	CYP3A5P2	-23.7604
206651_s_at	CPB2	-23.8612
206916_x_at	TAT	-23.9533
221590_s_at	ALDH6A1	-23.9655
207544_s_at	ADH6	-24.0262
228391_at	CYP4V2	-24.0827
234980_at	RWDD3	-24.1717
206068_s_at	ACADL	-24.2084
214307_at	HGD	-24.2301
207819_s_at	ABCB4	-24.2933
210521_s_at	FETUB	-24.2966
220626_at	SERPINA10	-24.3312
207300_s_at	F7	-24.3459
220116_at	KCNN2	-24.5863
206085_s_at	CTH	-24.6986
201693_s_at	EGR1	-24.7614
1553977_a_at	CYP39A1	-24.953
207808_s_at	PROS1	-25.1625
210888_s_at	ITIH1	-25.365
211354_s_at	LEPR	-25.3856
209668_x_at	CES2	-25.777
214142_at	ZG16	-25.7979
205141_at	ANG	-25.823
204836_at	GLDC	-25.9312
209616_s_at	CES1	-25.9939
223702_x_at	FTCD	-26.0683
205363_at	BBOX1	-26.0829
218532_s_at	FAM134B	-26.193
209645_s_at	ALDH1B1	-26.3211
210143_at	ANXA10	-26.3668
219140_s_at	RBP4	-26.3978
219873_at	COLEC11	-26.4819
206910_x_at	CFHR2	-26.5064
217504_at	ABCA6	-26.6732
216381_x_at	AKR7A3	-26.7224
229596_at	AMDHD1	-26.9669
230602_at	ACMSD	-27.0697
209540_at	IGF1	-27.0751
221159_at	NA	-27.0821
206680_at	CD5L	-27.1384
208470_s_at	HPR	-27.1582
205222_at	EHHADH	-27.2206
1564706_s_at	GLS2	-27.326
210215_at	TFR2	-27.3435
219803_at	ANGPTL3	-28.0552
205871_at	PLGLB2	-28.5701
205719_s_at	PAH	-28.7157
210377_at	ACSM3	-29.1338
223979_x_at	FTCD	-29.3685
244723_at	ACSM2A	-29.4672
217127_at	CTH	-29.716
206177_s_at	ARG1	-30.2102
204607_at	HMGCS2	-30.3155
1559065_a_at	CLEC4G	-30.3845
211843_x_at	CYP3A7	-30.3989
206514_s_at	CYP4F3	-30.7597
205969_at	AADAC	-30.7947
204713_s_at	F5	-31.17
239380_at	C5orf27	-31.4659
210452_x_at	CYP4F2	-31.553
221188_s_at	CIDEB	-31.8284
216223_at	CPN2	-31.9473
231683_at	GLYAT	-32.1599
205221_at	HGD	-32.4578
207007_at	NR1I3	-32.6091
224300_x_at	FTCD	-32.6358
210798_x_at	MASP2	-32.7181
206054_at	KNG1	-32.7472
207256_at	MBL2	-32.8799
232449_at	BCDO2	-33.1599
205943_at	TDO2	-33.7381
205923_at	RELN	-33.8527
209459_s_at	ABAT	-33.9312
1552362_a_at	LEAP2	-33.9325
219902_at	BHMT2	-34.2383
205649_s_at	FGA	-34.2683
211355_x_at	LEPR	-34.6179
213706_at	GPD1	-34.6258
204450_x_at	APOA1	-34.6959
206344_at	PON1	-35.0165
206410_at	NR0B2	-35.3249
213832_at	NA	-35.3319
213920_at	CUX2	-35.5637
217564_s_at	CPS1	-36.2548
211356_x_at	LEPR	-36.3397
206606_at	LIPC	-36.3998
211110_s_at	AR	-37.0724
209460_at	ABAT	-37.3843
230931_at	NA	-37.4031
214456_x_at	SAA2	-37.462
231704_at	CYP3A4	-38.0442
206754_s_at	CYP2B6	-38.3841
207804_s_at	FCN2	-38.4756
217014_s_at	AZGP1	-38.5975
227695_at	GLYATL1	-38.6556
206262_at	ADH1C	-38.8807
1555175_a_at	PBLD	-39.0934
211231_x_at	CYP4A11	-39.1581
1559033_at	LOC255167	-40.0404
202238_s_at	NNMT	-40.1474
206457_s_at	DIO1	-40.3352
220432_s_at	CYP39A1	-40.4251
210366_at	SLCO1B1	-40.8556
231790_at	DMGDH	-40.9932
206293_at	SULT2A1	-42.3386
225207_at	PDK4	-42.791
207584_at	LPA	-42.8436
209977_at	PLG	-43.0127
208126_s_at	CYP2C18	-43.0424
205433_at	BCHE	-43.3428
242817_at	PGLYRP2	-43.9319
205769_at	SLC27A2	-44.0991
206386_at	SERPINA7	-44.2826
209309_at	AZGP1	-44.3477
220604_x_at	FTCD	-44.3857
204920_at	CPS1	-44.6928
217558_at	CYP2C9	-44.7325
211715_s_at	BDH1	-44.8983
243483_at	TRPM8	-45.0892
205820_s_at	APOC3	-45.3728
239093_at	C10orf65	-45.6083
232428_at	MOGAT2	-45.8749
206610_s_at	F11	-45.9307
211357_s_at	ALDOB	-46.1934
209541_at	IGF1	-46.3092
214261_s_at	ADH6	-46.5025
205082_s_at	AOX1	-46.8917
236652_at	HNF4A	-46.9253
233604_at	FLJ22763	-47.1253
216687_x_at	UGT2B15	-47.2814
220496_at	CLEC1B	-47.4087
207498_s_at	CYP2D6	-47.7536
205498_at	GHR	-47.7897
215103_at	CYP2C18	-47.8401
210751_s_at	RGN	-48.0065
207202_s_at	NR1I2	-48.8711
235915_at	NA	-49.4119
205774_at	F12	-49.4272
224299_x_at	FTCD	-49.7193
205998_x_at	CYP3A4	-49.8236
219277_s_at	OGDHL	-49.8254
218510_x_at	FAM134B	-49.8798
217073_x_at	APOA1	-50.3711
205083_at	AOX1	-50.6375
229477_at	THRSP	-51.3437
231156_at	HAO2	-51.3904
220878_at	NA	-51.4641
205768_s_at	SLC27A2	-51.7261
209978_s_at	PLG	-51.7404
210326_at	AGXT	-52.1505
237390_at	ADRA1A	-52.269
1552569_a_at	RTP3	-52.4198
207718_x_at	CYP2A7	-53.0756
206119_at	BHMT	-53.0863
207096_at	SAA4	-53.5058
37020_at	CRP	-53.8346
238160_at	ACOT12	-54.549
219543_at	PBLD	-54.9684
210013_at	HPX	-55.2913
1556388_a_at	NA	-56.1079
205208_at	ALDH1L1	-56.5876
207392_x_at	UGT2B15	-57.1758
208471_at	HPR	-57.1871
205813_s_at	MAT1A	-57.3539
205392_s_at	CCL14	-57.546
206930_at	GLYAT	-58.721
205892_s_at	FABP1	-60.1022
206541_at	KLKB1	-60.2387
213664_at	SLC1A1	-60.3702
232325_at	NA	-60.8267
210328_at	GNMT	-61.3758
206292_s_at	SULT2A1	-61.7095
1559573_at	NA	-61.8991
207041_at	MASP2	-63.235
209660_at	TTR	-63.4593
209696_at	FBP1	-63.5422
39763_at	HPX	-64.6317
229229_at	AGXT2	-66.4743
204428_s_at	LCAT	-66.9754
206287_s_at	ITIH4	-68.9572
221008_s_at	AGXT2L1	-72.6852
206065_s_at	DPYS	-74.023
205531_s_at	GLS2	-74.1639
205654_at	C4BPA	-75.7032
220491_at	HAMP	-75.8601
235642_at	ADRA1A	-76.0959
223699_at	CNDP1	-76.5153
220148_at	ALDH8A1	-78.2191
229819_at	A1BG	-78.5535
223781_x_at	ADH4	-79.5448
204154_at	CDO1	-80.114
241914_s_at	ACSM2B	-81.0942
220507_s_at	UPB1	-83.3192
206738_at	APOC4	-84.4875
208607_s_at	SAA2	-85.1913
231398_at	SLC22A7	-85.4988
237350_at	HBP21	-86.9342
207820_at	ADH1A	-88.7405
220224_at	HAO1	-89.0946
205753_at	CRP	-89.7684
205866_at	FCN3	-89.8085
31835_at	HRG	-92.5561
37512_at	HSD17B6	-95.1782
225316_at	MFSD2	-96.0181
206913_at	BAAT	-96.7847
207244_x_at	CYP2A6	-97.8432
210327_s_at	AGXT	-98.3078
217319_x_at	CYP4A11	-98.5497
217546_at	MT1M	-99.4646
206354_at	SLCO1B3	-99.8175
231691_at	LOC388503	-100.254
206753_at	RDH16	-100.544
230554_at	ACSM2B	-101.638
230478_at	OIT3	-102.111
227794_at	GLYATL1	-103.428
209613_s_at	ADH1B	-103.918
222943_at	GBA3	-106.819
206345_s_at	PON1	-107.128
216661_x_at	CYP2C9	-107.414
207262_at	APOF	-108.502
221605_s_at	PIPOX	-109.085
207609_s_at	CYP1A2	-109.717
226192_at	NA	-114.266
214413_at	TAT	-114.583
207200_at	OTC	-115.838
202992_at	C7	-117.776
219954_s_at	GBA3	-117.816
237765_at	C14orf68	-118.921
206305_s_at	C8A	-118.975
219733_s_at	SLC27A5	-119.747
40665_at	FMO3	-120.056
209614_at	ADH1B	-120.428
214069_at	ACSM2B	-121.247
206496_at	FMO3	-124.548
216025_x_at	CYP2C9	-124.843
209612_s_at	ADH1B	-126.694
205554_s_at	DNASE1L3	-128.855
206979_at	C8B	-134.793
204705_x_at	ALDOB	-139.974
220801_s_at	HAO2	-146.465
205700_at	HSD17B6	-147.673
207407_x_at	CYP4A11	-152.106
224244_s_at	APOA5	-153.09
220017_x_at	CYP2C9	-153.477
211295_x_at	CYP2A6	-154.648
217238_s_at	ALDOB	-159.362
230577_at	NA	-162.349
214421_x_at	CYP2C9	-165.44
208088_s_at	CFHR5	-165.817
232494_at	CYP8B1	-169.419
229476_s_at	THRSP	-171.536
206727_at	C9	-181.666
226197_at	NA	-188.949
206226_at	HRG	-195.12
210168_at	C6	-198.912
209975_at	CYP2E1	-201.761
204704_s_at	ALDOB	-204.78
224243_at	APOA5	-206.832
206535_at	SLC2A2	-214.573
207409_at	LECT2	-215.672
220061_at	ACSM5	-216.466
214320_x_at	CYP2A7	-221.999
207608_x_at	CYP1A2	-226.459
207102_at	AKR1D1	-227.874
209976_s_at	CYP2E1	-235.962
205568_at	AQP9	-238.313
89977_at	ACSM5	-238.765
208367_x_at	CYP3A4	-264.705
214621_at	GYS2	-266.224
1554491_a_at	SERPINC1	-269.71
206840_at	AFM	-311.848
205695_at	SDS	-314.084
222083_at	GLYAT	-320.615
1494_f_at	CYP2A6	-331.279
1431_at	CYP2E1	-355.834
210049_at	SERPINC1	-367.421
206797_at	NAT2	-377.514
1554459_s_at	CFHR3	-389.376
208383_s_at	PCK1	-397.751
207201_s_at	SLC22A1	-398.117
207218_at	F9	-434.656
231678_s_at	ADH4	-462.789
214478_at	SPP2	-554.115
206024_at	HPD	-592.373
205999_x_at	CYP3A4	-604.721
205404_at	HSD11B1	-623.534
207874_s_at	CFHR4	-637.031
207185_at	SLC10A1	-663.576
208147_s_at	CYP2C8	-703.25
