# Supplementary material for: JNK1 activation predicts the prognostic outcome of the human hepatocellular carcinoma
Source: Mol Cancer. 2009 Aug 17;8:64. doi: 10.1186/1476-4598-8-64 (PMC2732591; doi:10.1186/1476-4598-8-64)
Supplement: Additional file 3 — Differentially expressed genes between L-JNK1 HCC and the case-matched noncancerous liver tissues; [file 1476-4598-8-64-S3.xls]

## Sheet: Sheet1
205564_at	PAGE4	85.1673
230288_at	FGF14	49.9808
230231_at	NA	29.0673
202411_at	IFI27	18.238
225687_at	FAM83D	16.9367
202363_at	SPOCK1	15.9075
209942_x_at	MAGEA3	15.9005
231265_at	COX7B2	15.349
225681_at	CTHRC1	15.2019
212551_at	CAP2	14.2333
214612_x_at	MAGEA6	13.9642
203015_s_at	SSX2IP	13.6304
215177_s_at	ITGA6	13.2935
235210_s_at	RPESP	13.2651
205637_s_at	SH3GL3	12.228
236597_at	UGT3A1	12.0456
211122_s_at	CXCL11	11.8335
220988_s_at	C1QTNF3	11.6322
238332_at	ANKRD29	11.5709
209752_at	REG1A	10.8454
201387_s_at	UCHL1	10.4471
238021_s_at	hCG_1815491	10.1262
217202_s_at	GLUL	9.87404
205749_at	CYP1A1	9.6601
200648_s_at	GLUL	9.62856
203861_s_at	ACTN2	9.35064
224497_x_at	HSD17B14	9.25002
221529_s_at	PLVAP	9.21705
203726_s_at	LAMA3	9.18009
204415_at	IFI6	9.01834
212554_at	CAP2	8.83625
213880_at	LGR5	8.65901
205373_at	CTNNA2	8.42411
205348_s_at	DYNC1I1	8.34268
227226_at	C6orf117	8.34022
237273_at	KCNU1	8.16369
1563053_at	LOC729083	8.1573
220445_s_at	CSAG2	8.09751
232707_at	ISX	8.05536
210871_x_at	SSX2IP	8.0547
205243_at	SLC13A3	7.91591
229097_at	DIAPH3	7.87926
205244_s_at	SLC13A3	7.86113
205815_at	REG3A	7.84982
242281_at	NA	7.82793
225387_at	TSPAN5	7.82321
204422_s_at	FGF2	7.81056
219640_at	CLDN15	7.75749
210467_x_at	MAGEA12	7.7532
214710_s_at	CCNB1	7.72548
208079_s_at	AURKA	7.70276
226936_at	C6orf173	7.66407
204105_s_at	NRCAM	7.65794
203980_at	FABP4	7.64332
244111_at	KRT222P	7.63965
211126_s_at	CSRP2	7.63625
219288_at	C3orf14	7.58569
225931_s_at	RNF213	7.54209
226287_at	CCDC34	7.53717
213954_at	KIAA0888	7.44496
207502_at	GUCA2B	7.40284
220133_at	ODAM	7.34933
222793_at	DDX58	7.33057
235496_at	UNQ338	7.2428
218704_at	RNF43	7.21508
243311_at	RP5-1103G7.6	7.1934
220840_s_at	C1orf112	7.17574
219113_x_at	HSD17B14	7.13884
208312_s_at	PRAMEF1	7.08092
207030_s_at	CSRP2	7.07807
205623_at	ALDH3A1	7.06425
201801_s_at	SLC29A1	6.92392
235050_at	SLC2A12	6.89648
235209_at	RPESP	6.88869
232079_s_at	PVRL2	6.81123
219649_at	ALG6	6.73224
208973_at	PRNPIP	6.71692
219566_at	PLEKHF1	6.67956
205483_s_at	ISG15	6.66333
217273_at	PRAMEF10	6.65953
205990_s_at	WNT5A	6.63795
224494_x_at	HSD17B14	6.62462
203477_at	COL15A1	6.55655
49485_at	PRDM4	6.54208
222658_s_at	APTX	6.54093
206463_s_at	DHRS2	6.49764
218756_s_at	MGC4172	6.49747
202733_at	P4HA2	6.4868
232078_at	PVRL2	6.44946
227194_at	FAM3B	6.43447
204602_at	DKK1	6.39902
230977_at	NPM2	6.39001
203032_s_at	FH	6.36088
209773_s_at	RRM2	6.33539
236490_at	NA	6.26784
204776_at	THBS4	6.25447
210163_at	CXCL11	6.20811
209424_s_at	AMACR	6.19282
227582_at	KLHDC9	6.11123
225388_at	TSPAN5	6.09246
1552568_at	RTP3	6.09178
218723_s_at	C13orf15	6.08759
203153_at	IFIT1	6.04429
1557910_at	HSP90AB1	6.04074
205053_at	PRIM1	6.03917
206561_s_at	AKR1B10	5.97943
203766_s_at	LMOD1	5.96259
220075_s_at	MUPCDH	5.9514
1559213_at	NA	5.93283
238022_at	hCG_1815491	5.93169
211599_x_at	MET	5.92371
220361_at	IQCH	5.87403
237563_s_at	LOC440731	5.86641
222686_s_at	FLJ11151	5.84785
211006_s_at	KCNB1	5.81416
201823_s_at	RNF14	5.80053
222231_s_at	LRRC59	5.72533
220029_at	ELOVL2	5.71679
205138_s_at	UST	5.71091
201971_s_at	ATP6V1A	5.70551
202831_at	GPX2	5.6936
1570289_at	LOC646736	5.64365
212009_s_at	STIP1	5.63265
238657_at	UBXD3	5.61887
204149_s_at	GSTM4	5.61379
223156_at	MRPS23	5.60017
210390_s_at	CCL15	5.57468
203715_at	TBCE	5.56373
212193_s_at	LARP1	5.52087
209535_s_at	NA	5.51974
235341_at	LOC144871	5.4963
52255_s_at	COL5A3	5.49509
209070_s_at	RGS5	5.495
204087_s_at	SLC5A6	5.47472
220581_at	C6orf97	5.45999
229511_at	SMARCE1	5.45376
219918_s_at	ASPM	5.40927
210732_s_at	LGALS8	5.39844
227285_at	C1orf51	5.39235
1553764_a_at	JUB	5.38152
210337_s_at	ACLY	5.36028
1554679_a_at	LAPTM4B	5.31622
218908_at	ASPSCR1	5.3121
202647_s_at	NRAS	5.28975
219374_s_at	ALG9	5.27984
228713_s_at	HSD17B14	5.27365
230830_at	OSTbeta	5.23609
208429_x_at	HNF4A	5.21532
202196_s_at	DKK3	5.21106
201282_at	OGDH	5.16664
229638_at	IRX3	5.16537
244359_s_at	NA	5.15625
236656_s_at	NA	5.14486
201714_at	TUBG1	5.13835
201538_s_at	DUSP3	5.12282
226150_at	PPAPDC1B	5.07997
226355_at	WDR51A	5.07935
236236_at	NA	5.07827
209426_s_at	AMACR	5.07344
200604_s_at	PRKAR1A	5.05401
209218_at	SQLE	5.03413
204944_at	PTPRG	5.02715
221667_s_at	HSPB8	5.00437
215145_s_at	CNTNAP2	5.00108
211339_s_at	ITK	-5.00129
231156_at	HAO2	-5.00536
203824_at	TSPAN8	-5.00721
244455_at	KCNT2	-5.01331
214142_at	ZG16	-5.0159
202859_x_at	IL8	-5.02199
211368_s_at	CASP1	-5.03496
204661_at	CD52	-5.04443
222925_at	DCDC2	-5.05922
228256_s_at	EPB41L4A	-5.05969
203159_at	GLS	-5.06871
222291_at	FAM149A	-5.07411
239629_at	CFLAR	-5.08213
228333_at	NA	-5.08271
234762_x_at	NLN	-5.08413
215785_s_at	CYFIP2	-5.08603
214927_at	ITGBL1	-5.1096
212543_at	AIM1	-5.10998
234562_x_at	LOC728678	-5.13028
220796_x_at	SLC35E1	-5.13408
206172_at	IL13RA2	-5.16152
220975_s_at	C1QTNF1	-5.16267
215806_x_at	TRGC2	-5.1639
204818_at	HSD17B2	-5.17178
214617_at	PRF1	-5.17242
225720_at	SYNPO2	-5.17736
222895_s_at	BCL11B	-5.18052
209774_x_at	CXCL2	-5.19035
223280_x_at	MS4A6A	-5.21742
212713_at	MFAP4	-5.2589
243296_at	NAMPT	-5.26237
1559573_at	NA	-5.28593
229391_s_at	FAM26F	-5.29363
227265_at	FGL2	-5.29679
210895_s_at	CD86	-5.31094
219228_at	ZNF331	-5.31318
230406_at	ASS1	-5.31346
231179_at	IHPK3	-5.31505
203665_at	HMOX1	-5.31542
241681_at	MBNL1	-5.33543
235735_at	TNFSF8	-5.34796
228653_at	SAMD5	-5.35141
203761_at	SLA	-5.35825
202242_at	TSPAN7	-5.36154
1562529_s_at	RORA	-5.36452
203562_at	FEZ1	-5.36558
223967_at	ANGPTL6	-5.37189
205440_s_at	NPY1R	-5.37856
220037_s_at	LYVE1	-5.3804
204881_s_at	UGCG	-5.39112
244197_x_at	CNOT2	-5.40872
204912_at	IL10RA	-5.41263
221942_s_at	GUCY1A3	-5.42213
225136_at	PLEKHA2	-5.43083
221059_s_at	CHST6	-5.43367
217763_s_at	RAB31	-5.43396
222150_s_at	tcag7.1314	-5.44396
1564706_s_at	GLS2	-5.46396
209156_s_at	COL6A2	-5.49315
217281_x_at	IL8	-5.49515
232174_at	EXT1	-5.50764
231212_x_at	TPST1	-5.51495
225524_at	ANTXR2	-5.5431
231773_at	ANGPTL1	-5.54732
232266_x_at	CDC2L5	-5.54814
207840_at	CD160	-5.54919
207434_s_at	FXYD2	-5.55964
227662_at	SYNPO2	-5.56427
203868_s_at	VCAM1	-5.56809
230081_at	PLCXD3	-5.58245
210554_s_at	CTBP2	-5.59216
237765_at	C14orf68	-5.61296
1559910_at	PID1	-5.63619
203028_s_at	CYBA	-5.63711
226460_at	FNIP2	-5.63892
207608_x_at	CYP1A2	-5.63993
203706_s_at	FZD7	-5.64719
204998_s_at	ATF5	-5.65243
219033_at	PARP8	-5.65797
236545_at	PPP3CA	-5.69621
1552519_at	ACVR1C	-5.7097
205291_at	IL2RB	-5.71536
221765_at	UGCG	-5.72665
205674_x_at	FXYD2	-5.73068
202664_at	WIPF1	-5.73967
266_s_at	CD24	-5.74037
201792_at	AEBP1	-5.75449
206366_x_at	XCL1	-5.75558
209933_s_at	CD300A	-5.75874
219778_at	ZFPM2	-5.75876
207255_at	LEPR	-5.75876
236472_at	OSBPL9	-5.80906
229160_at	MUM1L1	-5.82087
204787_at	VSIG4	-5.8281
218332_at	BEX1	-5.83495
203088_at	FBLN5	-5.84821
213931_at	ID2	-5.86303
219564_at	KCNJ16	-5.86973
223922_x_at	MS4A6A	-5.89814
227266_s_at	FYB	-5.94575
235642_at	ADRA1A	-5.94805
214413_at	TAT	-5.96583
217762_s_at	RAB31	-5.98139
218935_at	EHD3	-5.99596
225442_at	DDR2	-5.99649
220646_s_at	KLRF1	-5.99688
239597_at	PAN3	-6.0045
203836_s_at	MAP3K5	-6.00781
209614_at	ADH1B	-6.01641
225645_at	EHF	-6.06734
211417_x_at	GGT1	-6.07659
223784_at	TMEM27	-6.08112
212526_at	SPG20	-6.09219
1552482_at	RAPH1	-6.14384
219935_at	ADAMTS5	-6.15003
213618_at	CENTD1	-6.15522
1557080_s_at	ITGBL1	-6.16372
1563298_at	NA	-6.2178
238949_at	RNF145	-6.22075
226109_at	C21orf91	-6.22137
221541_at	CRISPLD2	-6.22954
223844_at	ADAMTS13	-6.26722
202957_at	HCLS1	-6.26848
223502_s_at	TNFSF13B	-6.27229
235457_at	MAML2	-6.27741
208296_x_at	TNFAIP8	-6.29947
215049_x_at	CD163	-6.30303
235879_at	MBNL1	-6.30817
206697_s_at	HP	-6.32707
232369_at	MBNL2	-6.34788
227099_s_at	LOC387763	-6.3492
202988_s_at	RGS1	-6.37635
224724_at	SULF2	-6.37867
206410_at	NR0B2	-6.37923
239183_at	ANGPTL1	-6.40516
220432_s_at	CYP39A1	-6.41886
202768_at	FOSB	-6.49723
205939_at	CYP3A7	-6.51713
230109_at	PDE7B	-6.52272
201839_s_at	TACSTD1	-6.52286
43427_at	ACACB	-6.54092
227059_at	GPC6	-6.54498
222838_at	SLAMF7	-6.57571
225502_at	DOCK8	-6.59696
224583_at	COTL1	-6.60573
204897_at	PTGER4	-6.68384
226425_at	CLIP4	-6.69058
207238_s_at	PTPRC	-6.69597
206093_x_at	TNXB	-6.70116
230233_at	NA	-6.7259
201261_x_at	BGN	-6.73304
206380_s_at	CFP	-6.73668
205488_at	GZMA	-6.75318
231982_at	LOC284422	-6.7918
207609_s_at	CYP1A2	-6.80616
238018_at	FAM150B	-6.81881
227346_at	IKZF1	-6.82788
204205_at	APOBEC3G	-6.8357
234723_x_at	LOC641808	-6.87819
223218_s_at	NFKBIZ	-6.88891
201300_s_at	PRNP	-6.89218
210972_x_at	TRA@	-6.89236
216920_s_at	TARP	-6.90343
230550_at	MS4A6A	-7.0189
243489_at	hCG_2045751	-7.03545
204688_at	SGCE	-7.0407
217546_at	MT1M	-7.04352
219087_at	ASPN	-7.05384
228055_at	NAPSB	-7.05708
1559577_at	FCN2	-7.07454
239710_at	NA	-7.0747
209442_x_at	ANK3	-7.11537
214146_s_at	PPBP	-7.15876
214777_at	NA	-7.16997
211161_s_at	COL3A1	-7.18512
212190_at	SERPINE2	-7.22056
219666_at	MS4A6A	-7.263
206140_at	LHX2	-7.27206
211138_s_at	KMO	-7.2924
205043_at	CFTR	-7.31219
205307_s_at	KMO	-7.33146
201852_x_at	COL3A1	-7.33256
214567_s_at	XCL2	-7.35794
215206_at	EXT1	-7.43913
216401_x_at	NA	-7.44524
225922_at	FNIP2	-7.4474
205259_at	NR3C2	-7.49926
205328_at	CLDN10	-7.50522
204483_at	ENO3	-7.51449
216207_x_at	IGKV1D-13	-7.52645
202207_at	ARL4C	-7.53758
235201_at	FOXP2	-7.54801
203186_s_at	S100A4	-7.54988
207735_at	RNF125	-7.59535
212314_at	KIAA0746	-7.63744
205306_x_at	OPN3	-7.64542
229831_at	CNTN3	-7.65485
212865_s_at	COL14A1	-7.66195
217480_x_at	HLA-C	-7.66601
213451_x_at	TNXB	-7.73381
241435_at	ETS1	-7.76436
225941_at	EIF4E3	-7.76678
213603_s_at	RAC2	-7.79797
201976_s_at	MYO10	-7.84928
218870_at	ARHGAP15	-7.90422
204646_at	DPYD	-7.90738
219873_at	COLEC11	-7.91613
225987_at	STEAP4	-7.92703
222453_at	CYBRD1	-7.98348
227654_at	C20orf175	-8.00221
205943_at	TDO2	-8.05865
224356_x_at	MS4A6A	-8.06258
204284_at	PPP1R3C	-8.1208
49452_at	ACACB	-8.20494
227384_s_at	FAM91A2	-8.20563
209771_x_at	CD24	-8.21364
214837_at	ALB	-8.26074
207874_s_at	CFHR4	-8.2716
204891_s_at	LCK	-8.31228
204836_at	GLDC	-8.31259
209875_s_at	SPP1	-8.34381
216576_x_at	NTN2L	-8.35779
215076_s_at	COL3A1	-8.36409
213193_x_at	IL23A	-8.4107
202157_s_at	CUGBP2	-8.42052
228592_at	MS4A1	-8.4341
211919_s_at	CXCR4	-8.51248
207102_at	AKR1D1	-8.52223
204472_at	GEM	-8.62859
211748_x_at	PTGDS	-8.65164
214415_at	PLGLB1	-8.65599
203680_at	PRKAR2B	-8.70127
206754_s_at	CYP2B6	-8.70338
215447_at	TFPI	-8.70747
228964_at	PRDM1	-8.72957
209470_s_at	GPM6A	-8.73614
219737_s_at	PCDH9	-8.87549
204704_s_at	ALDOB	-8.91512
220186_s_at	PCDH24	-8.92784
209201_x_at	CXCR4	-8.93604
202286_s_at	TACSTD2	-8.94114
205384_at	FXYD1	-8.99534
222071_s_at	SLCO4C1	-9.08837
233090_at	GPC6	-9.22043
219410_at	TMEM45A	-9.2261
217148_x_at	IGL@	-9.24081
206007_at	PRG4	-9.27308
216834_at	RGS1	-9.30429
206424_at	CYP26A1	-9.33023
222108_at	AMIGO2	-9.35295
210915_x_at	IL23A	-9.41453
243483_at	TRPM8	-9.46151
211645_x_at	NA	-9.48873
207995_s_at	CLEC4M	-9.51873
229477_at	THRSP	-9.58205
205831_at	CD2	-9.60762
207027_at	HGFAC	-9.62846
231776_at	EOMES	-9.67683
205590_at	RASGRP1	-9.69155
224061_at	INMT	-9.79858
205753_at	CRP	-9.83827
213661_at	DKFZP586H2123	-9.99629
228186_s_at	RSPO3	-10.0668
230964_at	FREM2	-10.085
212588_at	PTPRC	-10.09
231483_at	NA	-10.136
204118_at	CD48	-10.2107
235570_at	NA	-10.2269
202917_s_at	S100A8	-10.2929
205758_at	CD8A	-10.3365
232224_at	MASP1	-10.3579
211644_x_at	HLA-C	-10.408
223605_at	SLC25A18	-10.4718
207262_at	APOF	-10.658
210481_s_at	CLEC4M	-10.8426
209083_at	CORO1A	-10.8509
216379_x_at	CD24	-10.8643
232615_at	PDE4DIP	-10.9776
206727_at	C9	-11.0499
231597_x_at	NA	-11.0535
207584_at	LPA	-11.0623
212587_s_at	PTPRC	-11.2597
211796_s_at	IL23A	-11.3069
34210_at	CD52	-11.313
229390_at	FAM26F	-11.3375
206070_s_at	EPHA3	-11.3642
242828_at	FIGN	-11.4535
205695_at	SDS	-11.4969
209606_at	PSCDBP	-11.7925
226587_at	NA	-11.8012
220116_at	KCNN2	-11.811
37020_at	CRP	-11.9027
208323_s_at	ANXA13	-12.0369
204655_at	CCL5	-12.0821
201693_s_at	EGR1	-12.1288
217028_at	CXCR4	-12.1557
205790_at	SKAP1	-12.1574
206666_at	GZMK	-12.1895
209374_s_at	IGHM	-12.2568
217378_x_at	NA	-12.2954
214836_x_at	HLA-C	-12.3395
205531_s_at	GLS2	-12.3901
202145_at	LY6E	-12.5727
1405_i_at	CCL5	-12.5845
1554459_s_at	CFHR3	-12.6271
205821_at	KLRK1	-12.6305
227383_at	FAM91A2	-12.7083
209469_at	GPM6A	-13.0249
227404_s_at	EGR1	-13.0425
208131_s_at	PTGIS	-13.1713
238447_at	RBMS3	-13.2054
203408_s_at	SATB1	-13.2519
204606_at	CCL21	-13.3383
202391_at	BASP1	-13.7806
229476_s_at	THRSP	-13.8346
215946_x_at	IGLL3	-13.98
201694_s_at	EGR1	-14.1223
210889_s_at	FCGR2B	-14.1652
204103_at	CCL4	-14.1729
203915_at	CXCL9	-14.287
242817_at	PGLYRP2	-14.2942
223395_at	ABI3BP	-14.4233
214470_at	KLRB1	-14.6193
210233_at	IL1RAP	-14.7724
1555759_a_at	CCL5	-14.7986
227719_at	NA	-14.8565
206680_at	CD5L	-14.903
227771_at	LIFR	-14.9429
205541_s_at	GSPT2	-15.0838
214669_x_at	HLA-C	-15.2204
205019_s_at	VIPR1	-15.4365
202410_x_at	IGF2	-15.5702
202388_at	RGS2	-15.5951
209960_at	HGF	-15.6909
220446_s_at	CHST4	-16.2165
206898_at	CDH19	-16.2805
205819_at	MARCO	-16.3965
203913_s_at	HPGD	-16.4135
202992_at	C7	-16.8978
203639_s_at	FGFR2	-16.9646
215176_x_at	NTN2L	-17.0155
225571_at	LIFR	-17.346
202238_s_at	NNMT	-17.4237
213068_at	DPT	-17.7815
211548_s_at	HPGD	-17.9248
230135_at	NA	-18.1281
202237_at	NNMT	-19.0083
218162_at	OLFML3	-19.0267
209189_at	FOS	-19.0293
213905_x_at	BGN	-19.0986
213071_at	DPT	-19.3899
227297_at	ITGA9	-19.6549
209596_at	MXRA5	-19.6757
208228_s_at	FGFR2	-21.0954
205871_at	PLGLB2	-21.1641
201744_s_at	LUM	-21.1952
212187_x_at	PTGDS	-21.5188
205844_at	VNN1	-21.8403
209291_at	ID4	-22.2161
223316_at	CCDC3	-22.3645
209365_s_at	ECM1	-22.9906
217022_s_at	IGHA1	-23.0193
206385_s_at	ANK3	-23.0236
215121_x_at	IGL@	-23.2148
203914_x_at	HPGD	-23.2535
224997_x_at	H19	-23.715
205242_at	CXCL13	-23.7229
205798_at	IL7R	-23.9826
212592_at	IGJ	-24.9354
227174_at	WDR72	-24.9397
211813_x_at	DCN	-25.4702
201063_at	RCN1	-25.9326
217521_at	NA	-27.1991
1559065_a_at	CLEC4G	-27.5486
218002_s_at	CXCL14	-28.0751
225575_at	LIFR	-28.6389
206643_at	HAL	-28.9864
226218_at	IL7R	-29.1482
222484_s_at	CXCL14	-29.7589
209335_at	DCN	-30.001
223699_at	CNDP1	-30.2328
211896_s_at	DCN	-31.0184
209795_at	CD69	-33.1469
201893_x_at	DCN	-33.8088
224646_x_at	H19	-35.3208
221651_x_at	HLA-C	-36.6351
205984_at	CRHBP	-36.8277
204955_at	SRPX	-40.3675
205799_s_at	SLC3A1	-40.671
209138_x_at	IGL@	-40.7316
224795_x_at	HLA-C	-42.3231
203131_at	PDGFRA	-42.7975
210072_at	CCL19	-44.4906
230478_at	OIT3	-45.4181
215379_x_at	RPL14	-47.0639
219014_at	PLAC8	-47.3331
203666_at	CXCL12	-50.2866
221671_x_at	HLA-C	-52.6693
209687_at	CXCL12	-56.0746
220496_at	CLEC1B	-56.4037
205866_at	FCN3	-57.4244
202409_at	IGF2	-60.8596
214677_x_at	IGLJ3	-61.9609
229777_at	CLRN3	-63.0472
212143_s_at	IGFBP3	-64.0955
207804_s_at	FCN2	-66.8381
210095_s_at	IGFBP3	-76.4543
203638_s_at	FGFR2	-82.2155
206354_at	SLCO1B3	-92.5627
211430_s_at	IGHG3	-135.565
220491_at	HAMP	-141.642
