# Supplementary material for: JNK1 activation predicts the prognostic outcome of the human hepatocellular carcinoma
Source: Mol Cancer. 2009 Aug 17;8:64. doi: 10.1186/1476-4598-8-64 (PMC2732591; doi:10.1186/1476-4598-8-64)
Supplement: Additional file 4 — Commonly up-regulated genes between H- and L-JNK1 HCCs; [file 1476-4598-8-64-S4.xls]

## Sheet: Sheet1
		High JNK1		Lower JNK1
206561_s_at	AKR1B10	23.8013		5.97943
219918_s_at	ASPM	49.2066		5.40927
208079_s_at	AURKA	45.2724		7.70276
218723_s_at	C13orf15	5.64646		6.08759
219288_at	C3orf14	8.53755		7.58569
226936_at	C6orf173	28.339		7.66407
212554_at	CAP2	5.81633		14.2333
226287_at	CCDC34	5.56194		7.53717
214710_s_at	CCNB1	79.2087		7.72548
231265_at	COX7B2	15.5988		15.349
225681_at	CTHRC1	63.8244		15.2019
204602_at	DKK1	54.7553		6.39902
225687_at	FAM83D	11.61		16.9367
238021_s_at	hCG_1815491	35.2006		10.1262
229638_at	IRX3	6.1665		5.16537
1553764_a_at	JUB	5.47532		5.38152
1554679_a_at	LAPTM4B	15.7462		5.31622
210467_x_at	MAGEA12	5.73542		7.7532
209942_x_at	MAGEA3	6.94965		15.9005
214612_x_at	MAGEA6	7.50199		13.9642
1559213_at	NA	5.00448		5.93283
202733_at	P4HA2	7.86843		6.4868
205053_at	PRIM1	7.53586		6.03917
209752_at	REG1A	5.40613		10.8454
209773_s_at	RRM2	153.69		6.33539
209218_at	SQLE	20.9899		5.03413
225387_at	TSPAN5	6.78967		7.82321
205990_s_at	WNT5A	5.16191		6.63795
