# Supplementary material for: JNK1 activation predicts the prognostic outcome of the human hepatocellular carcinoma
Source: Mol Cancer. 2009 Aug 17;8:64. doi: 10.1186/1476-4598-8-64 (PMC2732591; doi:10.1186/1476-4598-8-64)
Supplement: Additional file 5 — Commonly down-regulated genes between H- and L-JNK1 HCCs; [file 1476-4598-8-64-S5.xls]

## Sheet: Sheet1
		H-JNK1		L-JNK1
49452_at	ACACB	-19.8397		-8.20494
209612_s_at	ADH1B	-126.694		-6.06414
235642_at	ADRA1A	-76.0959		-5.94805
207102_at	AKR1D1	-227.874		-8.52222
1565228_s_at	ALB	-12.5548		-8.26074
204704_s_at	ALDOB	-204.78		-8.91512
231773_at	ANGPTL1	-12.6461		-6.40516
223967_at	ANGPTL6	-12.8626		-5.37189
206385_s_at	ANK3	-7.18705		-23.0236
207262_at	APOF	-108.502		-10.658
219087_at	ASPN	-9.62473		-7.05384
207076_s_at	ASS1	-15.8174		-5.31346
213905_x_at	BGN	-5.0025		-19.0985
237765_at	C14orf68	-118.921		-5.61296
220975_s_at	C1QTNF1	-6.67255		-5.16266
227654_at	C20orf175	-5.40351		-8.00221
202992_at	C7	-117.776		-16.8977
206727_at	C9	-181.666		-11.0499
223316_at	CCDC3	-8.11415		-22.3645
210072_at	CCL19	-11.5187		-44.4906
204606_at	CCL21	-6.9955		-13.3383
206898_at	CDH19	-14.6801		-16.2805
1554459_s_at	CFHR3	-389.376		-12.6271
207874_s_at	CFHR4	-637.031		-8.2716
206380_s_at	CFP	-6.96216		-6.73668
220496_at	CLEC1B	-47.4087		-56.4037
1559065_a_at	CLEC4G	-30.3845		-27.5486
210481_s_at	CLEC4M	-17.3197		-10.8427
229777_at	CLRN3	-19.357		-63.0472
223699_at	CNDP1	-76.5153		-30.2328
219873_at	COLEC11	-26.4819		-7.91613
205984_at	CRHBP	-12.6179		-36.8277
205753_at	CRP	-89.7684		-11.9027
203666_at	CXCL12	-13.4981		-56.0746
222484_s_at	CXCL14	-20.1772		-29.7589
209774_x_at	CXCL2	-16.325		-5.19035
215785_s_at	CYFIP2	-7.55848		-5.08603
207608_x_at	CYP1A2	-226.459		-6.80616
206424_at	CYP26A1	-7.44415		-9.33023
206754_s_at	CYP2B6	-38.3841		-8.70338
220432_s_at	CYP39A1	-40.4251		-6.41886
211843_x_at	CYP3A7	-30.3989		-6.51713
201893_x_at	DCN	-15.1743		-33.8088
213661_at	DKFZP586H2123	-9.35165		-9.99629
209365_s_at	ECM1	-14.3425		-22.9906
201693_s_at	EGR1	-24.7614		-14.1224
204483_at	ENO3	-13.7117		-7.51449
214890_s_at	FAM149A	-12.7156		-5.07411
238018_at	FAM150B	-6.16174		-6.81881
203088_at	FBLN5	-9.46972		-5.84821
207804_s_at	FCN2	-38.4756		-66.8381
205866_at	FCN3	-89.8085		-57.4245
203562_at	FEZ1	-6.09849		-5.36558
209189_at	FOS	-13.814		-19.0293
202768_at	FOSB	-8.5931		-6.49723
230964_at	FREM2	-5.10144		-10.0851
205384_at	FXYD1	-13.6722		-8.99534
204836_at	GLDC	-25.9312		-8.31259
205531_s_at	GLS2	-74.1639		-12.3901
209469_at	GPM6A	-7.31604		-13.0249
205541_s_at	GSPT2	-6.06144		-15.0838
220491_at	HAMP	-75.8601		-141.642
220801_s_at	HAO2	-146.465		-5.00536
209960_at	HGF	-10.6771		-15.6909
207027_at	HGFAC	-18.0054		-9.62846
206697_s_at	HP	-18.9072		-6.32707
213931_at	ID2	-5.48835		-5.86303
217022_s_at	IGHA1	-7.73868		-23.0193
209374_s_at	IGHM	-6.44575		-12.2568
212592_at	IGJ	-6.32581		-24.9355
210233_at	IL1RAP	-9.54475		-14.7724
224061_at	INMT	-16.0462		-9.79858
227297_at	ITGA9	-8.42774		-19.6549
211138_s_at	KMO	-8.97026		-7.33146
211356_x_at	LEPR	-36.3397		-5.75877
206140_at	LHX2	-6.2041		-7.27206
225571_at	LIFR	-6.82892		-28.639
227099_s_at	LOC387763	-5.67432		-6.3492
207584_at	LPA	-42.8436		-11.0623
219059_s_at	LYVE1	-8.72097		-5.3804
205819_at	MARCO	-7.25872		-16.3965
232224_at	MASP1	-7.96162		-10.3579
236699_at	MBNL2	-17.6682		-6.34788
232724_at	MS4A6A	-5.15277		-8.06258
217546_at	MT1M	-99.4646		-7.04352
1559573_at	NA	-61.8991		-5.28593
230135_at	NA	-9.90344		-18.1281
235570_at	NA	-6.83503		-10.2269
230233_at	NA	-6.60734		-6.7259
228055_at	NAPSB	-7.58286		-7.05708
202238_s_at	NNMT	-40.1474		-19.0083
206410_at	NR0B2	-35.3249		-6.37923
205259_at	NR3C2	-5.54133		-7.49926
230478_at	OIT3	-102.111		-45.4181
218162_at	OLFML3	-9.62031		-19.0267
205306_x_at	OPN3	-10.4804		-7.64542
220186_s_at	PCDH24	-7.40557		-8.92784
219737_s_at	PCDH9	-6.72179		-8.87549
234118_at	PDE7B	-6.49665		-6.52272
203131_at	PDGFRA	-22.0773		-42.7954
242817_at	PGLYRP2	-43.9319		-14.2942
1559910_at	PID1	-5.87373		-5.63619
214415_at	PLGLB1	-23.482		-8.65599
205871_at	PLGLB2	-28.5701		-21.164
206007_at	PRG4	-12.2699		-9.27308
238447_at	RBMS3	-7.56346		-13.2054
235199_at	RNF125	-14.1481		-7.59535
228186_s_at	RSPO3	-13.4121		-10.0668
205695_at	SDS	-314.084		-11.4969
205790_at	SKAP1	-7.00172		-12.1574
223605_at	SLC25A18	-11.6834		-10.4718
206354_at	SLCO1B3	-99.8175		-92.5627
204955_at	SRPX	-23.1807		-40.3674
225987_at	STEAP4	-10.9984		-7.92703
227662_at	SYNPO2	-18.0799		-5.56427
214413_at	TAT	-114.583		-5.96583
205943_at	TDO2	-33.7381		-8.05865
229476_s_at	THRSP	-171.536		-13.8346
223784_at	TMEM27	-22.3369		-6.08112
206093_x_at	TNXB	-8.66316		-7.73381
205019_s_at	VIPR1	-11.0001		-15.4365
205844_at	VNN1	-8.85129		-21.8403
227174_at	WDR72	-7.14474		-24.9397
214142_at	ZG16	-25.7979		-5.0159
