# Supplementary material for: JNK1 activation predicts the prognostic outcome of the human hepatocellular carcinoma
Source: Mol Cancer. 2009 Aug 17;8:64. doi: 10.1186/1476-4598-8-64 (PMC2732591; doi:10.1186/1476-4598-8-64)
Supplement: Additional file 6 — List of genes that are oppositely expressed between H- and L-JNK1 HCCs relative to their noncancerous liver tissues, respectively; [file 1476-4598-8-64-S6.xls]

## Sheet: Sheet1
		High-JNK1		Lower JNK1
222108_at	AMIGO2	7.45432		-9.35295
204205_at	APOBEC3G	6.88789		-6.8357
216379_x_at	CD24	14.5594		-10.8643
205242_at	CXCL13	19.4815		-23.7229
203028_s_at	CYBA	9.67207		-5.63711
203159_at	GLS	5.05517		-5.06871
224646_x_at	H19	5.97043		-35.3208
203680_at	PRKAR2B	8.18075		-8.70127
203186_s_at	S100A4	12.4096		-7.54988
202917_s_at	S100A8	27.2522		-10.2929
209875_s_at	SPP1	21.3925		-8.34381
201839_s_at	TACSTD1	10.2573		-6.52286
209424_s_at	AMACR	-7.49183		6.19282
205749_at	CYP1A1	-9.0259		9.6601
206463_s_at	DHRS2	-11.8397		6.49764
202831_at	GPX2	-7.53048		5.6936
208429_x_at	HNF4A	-46.9253		5.21532
220075_s_at	MUPCDH	-11.9285		5.9514
1552568_at	RTP3	-52.4198		6.09178
235050_at	SLC2A12	-5.50839		6.89648
201714_at	TUBG1	-6.34963		5.13835
236597_at	UGT3A1	-13.2955		12.0456
