# Supplementary material for: JNK1 activation predicts the prognostic outcome of the human hepatocellular carcinoma
Source: Mol Cancer. 2009 Aug 17;8:64. doi: 10.1186/1476-4598-8-64 (PMC2732591; doi:10.1186/1476-4598-8-64)
Supplement: Additional file 7 — Differentially expressed genes between H- and L-JNK1 HCCs; [file 1476-4598-8-64-S7.xls]

## Sheet: Sheet1
204351_at	S100P	610.664
202917_s_at	S100A8	371.049
209173_at	AGR2	308.577
203535_at	S100A9	277.6
205476_at	CCL20	266.48
212094_at	PEG10	206.305
216379_x_at	CD24	163.347
206291_at	NTS	142.71
209875_s_at	SPP1	126.065
219014_at	PLAC8	121
209771_x_at	CD24	116.379
224997_x_at	H19	91.5231
206239_s_at	SPINK1	77.8173
224646_x_at	H19	65.3859
266_s_at	CD24	63.3952
218313_s_at	GALNT7	63.2671
208025_s_at	HMGA2	61.4546
219010_at	C1orf106	61.0494
212092_at	PEG10	57.0992
222108_at	AMIGO2	55.1625
204694_at	AFP	53.584
224588_at	XIST	51.5971
202954_at	UBE2C	51.152
203961_at	NEBL	49.3586
201417_at	SOX4	48.4509
201631_s_at	IER3	44.5491
219232_s_at	EGLN3	41.8932
222847_s_at	EGLN3	40.6352
208651_x_at	CD24	40.4233
208837_at	TMED3	40.0697
203680_at	PRKAR2B	39.9452
210095_s_at	IGFBP3	38.8242
203186_s_at	S100A4	38.5137
202391_at	BASP1	37.8479
205242_at	CXCL13	36.8184
201650_at	KRT19	34.2479
208650_s_at	CD24	33.8944
205047_s_at	ASNS	33.1358
209773_s_at	RRM2	32.9905
221731_x_at	VCAN	32.6659
210519_s_at	NQO1	32.1624
218847_at	IGF2BP2	31.7225
33322_i_at	SFN	31.2254
212187_x_at	PTGDS	30.321
33323_r_at	SFN	30.1636
201251_at	PKM2	30.0811
201839_s_at	TACSTD1	29.7731
223631_s_at	C19orf33	29.6473
201063_at	RCN1	29.4414
204688_at	SGCE	29.3022
203638_s_at	FGFR2	28.9389
226587_at	NA	28.6758
232615_at	PDE4DIP	28.4953
205220_at	GPR109B	28.1566
227383_at	FAM91A2	27.9642
226517_at	BCAT1	26.946
203476_at	TPBG	26.6812
204033_at	TRIP13	26.5878
227862_at	LOC388610	26.199
218454_at	FLJ22662	25.2062
240304_s_at	TMC5	25.0538
204992_s_at	PFN2	24.6123
202859_x_at	IL8	24.5759
201291_s_at	TOP2A	24.3791
225626_at	PAG1	24.3366
211430_s_at	IGHG3	24.1885
201416_at	SOX4	24.0682
212143_s_at	IGFBP3	23.4332
201468_s_at	NQO1	23.4151
203028_s_at	CYBA	23.3791
202219_at	SLC6A8	22.9393
203962_s_at	NEBL	22.7426
212295_s_at	SLC7A1	22.0851
202404_s_at	COL1A2	22.0206
206643_at	HAL	21.6127
222608_s_at	ANLN	21.3732
202409_at	IGF2	21.0559
37892_at	COL11A1	21.0355
218237_s_at	SLC38A1	20.6705
202410_x_at	IGF2	20.652
226372_at	CHST11	20.4267
208949_s_at	LGALS3	20.4038
214974_x_at	CXCL5	20.403
217771_at	GOLM1	20.3112
228273_at	NA	20.0404
222587_s_at	GALNT7	19.9161
227384_s_at	FAM91A2	19.6542
1552619_a_at	ANLN	19.6224
227062_at	TncRNA	19.5219
201761_at	MTHFD2	19.1261
201890_at	RRM2	19.0377
201292_at	TOP2A	18.4216
218856_at	TNFRSF21	18.4189
204320_at	COL11A1	18.1666
220122_at	MCTP1	18.0755
227671_at	XIST	17.8086
225285_at	BCAT1	17.7836
226350_at	CHML	17.7459
209560_s_at	DLK1	17.7038
213432_at	MUC5B	17.6778
201818_at	LPCAT1	17.4994
236251_at	ITGAV	17.4946
202388_at	RGS2	17.4591
204620_s_at	VCAN	17.1816
222830_at	GRHL1	17.1364
203213_at	CDC2	17.1078
204580_at	MMP12	16.8756
217521_at	NA	16.8224
212190_at	SERPINE2	16.6419
225846_at	RBM35A	16.2086
202503_s_at	KIAA0101	16.1414
228105_at	SAPS3	15.7618
202345_s_at	FABP5	15.6141
211651_s_at	LAMB1	15.6037
213107_at	TNIK	15.5868
202095_s_at	BIRC5	15.5
203789_s_at	SEMA3C	15.4371
202934_at	HK2	15.4222
209220_at	GPC3	15.4204
219529_at	CLIC3	15.3297
224650_at	MAL2	15.294
217728_at	S100A6	15.228
202870_s_at	CDC20	15.2073
226621_at	FGG	15.2021
225647_s_at	CTSC	15.0111
201505_at	LAMB1	14.8766
228912_at	VIL1	14.7962
203554_x_at	PTTG1	14.7717
223551_at	PKIB	14.7107
217901_at	DSG2	14.6829
204822_at	TTK	14.6799
224596_at	SLC44A1	14.6637
242881_x_at	NA	14.6297
231771_at	GJB6	14.5494
209803_s_at	PHLDA2	14.3809
217762_s_at	RAB31	14.3268
202856_s_at	SLC16A3	14.2596
241769_at	ITGAV	14.1232
201462_at	SCRN1	14.0677
225622_at	PAG1	14.0447
1555630_a_at	RAB34	14.0368
205733_at	BLM	14.0212
221729_at	COL5A2	14.0095
215206_at	EXT1	13.9829
225325_at	FLJ20160	13.8744
228262_at	MAP7D2	13.8165
209772_s_at	CD24	13.814
201487_at	CTSC	13.7149
204026_s_at	ZWINT	13.65
225275_at	EDIL3	13.542
227354_at	PAG1	13.4528
218051_s_at	NT5DC2	13.4325
218009_s_at	PRC1	13.4245
235476_at	TRIM59	13.3992
234994_at	TMEM200A	13.322
203764_at	DLG7	13.1951
203892_at	WFDC2	13.134
214687_x_at	ALDOA	13.0746
202145_at	LY6E	13.0219
228494_at	PPP1R9A	12.8407
210881_s_at	IGF2	12.8147
203755_at	BUB1B	12.8057
235425_at	SGOL2	12.7893
209408_at	KIF2C	12.787
228051_at	LOC202451	12.7828
202286_s_at	TACSTD2	12.7301
217763_s_at	RAB31	12.6554
204825_at	MELK	12.6072
232174_at	EXT1	12.54
201917_s_at	SLC25A36	12.5107
204444_at	KIF11	12.497
218963_s_at	KRT23	12.4915
203913_s_at	HPGD	12.478
238949_at	RNF145	12.4511
205046_at	CENPE	12.4125
202826_at	SPINT1	12.2842
201250_s_at	SLC2A1	12.265
203967_at	CDC6	12.259
203914_x_at	HPGD	12.243
203963_at	CA12	12.2394
214677_x_at	IGLJ3	12.2144
224710_at	RAB34	12.148
200632_s_at	NDRG1	12.0914
236545_at	PPP3CA	12.062
208691_at	TFRC	12.0273
203915_at	CXCL9	11.9443
224579_at	SLC38A1	11.9009
235709_at	GAS2L3	11.89
221538_s_at	PLXNA1	11.879
218741_at	CENPM	11.8155
202403_s_at	COL1A2	11.804
205830_at	CLGN	11.7999
226545_at	CD109	11.7929
204259_at	MMP7	11.7737
221730_at	COL5A2	11.7523
218726_at	HJURP	11.7323
225646_at	CTSC	11.713
230097_at	GART	11.6979
203305_at	F13A1	11.6935
228754_at	SLC6A6	11.6905
224578_at	RCC2	11.6672
208296_x_at	TNFAIP8	11.5918
220147_s_at	FAM60A	11.59
203228_at	PAFAH1B3	11.5599
200966_x_at	ALDOA	11.5173
221728_x_at	XIST	11.483
221765_at	UGCG	11.428
235456_at	NA	11.4201
202580_x_at	FOXM1	11.4162
235700_at	RP13-36C9.3	11.3713
227626_at	PAQR8	11.3517
204962_s_at	CENPA	11.3442
202628_s_at	SERPINE1	11.3291
209318_x_at	PLAGL1	11.3257
204268_at	S100A2	11.3123
213348_at	CDKN1C	11.3002
205674_x_at	FXYD2	11.2798
204285_s_at	PMAIP1	11.2787
225834_at	GCUD2	11.2495
232528_at	UBE2E3	11.2247
201310_s_at	C5orf13	11.2096
238756_at	MTPN	11.1866
218663_at	NCAPG	11.1692
225612_s_at	B3GNT5	11.1275
243149_at	EIF4G3	11.1003
211748_x_at	PTGDS	11.0847
203757_s_at	CEACAM6	11.0793
201798_s_at	FER1L3	11.0453
221671_x_at	HLA-C	11.033
223130_s_at	MYLIP	10.9277
230229_at	DLG1	10.9176
226926_at	DMKN	10.8855
210260_s_at	TNFAIP8	10.8811
213479_at	NPTX2	10.8205
204784_s_at	MLF1	10.7921
204235_s_at	GULP1	10.7848
222853_at	FLRT3	10.7172
203936_s_at	MMP9	10.6956
226017_at	CMTM7	10.6915
210559_s_at	CDC2	10.6875
225935_at	CUX1	10.6858
206373_at	ZIC1	10.6717
227628_at	LOC493869	10.6047
220085_at	HELLS	10.518
212021_s_at	MKI67	10.5086
213008_at	FANCI	10.4852
1553105_s_at	DSG2	10.4175
208921_s_at	SRI	10.4173
226535_at	ITGB6	10.3944
218484_at	NDUFA4L2	10.2498
225835_at	SLC12A2	10.246
230651_at	THOC2	10.1496
211597_s_at	HOPX	10.1472
224595_at	SLC44A1	10.1361
210854_x_at	SLC6A8	10.1213
201160_s_at	CSDA	10.1113
242059_at	ETNK1	10.1059
211548_s_at	HPGD	10.0922
204237_at	GULP1	10.0767
208228_s_at	FGFR2	10.0604
212966_at	HIC2	10.0188
208893_s_at	DUSP6	9.99729
200824_at	GSTP1	9.97431
223484_at	C15orf48	9.97228
213843_x_at	SLC6A8	9.94912
226960_at	CXCL17	9.93773
204342_at	SLC25A24	9.90904
214710_s_at	CCNB1	9.9029
225295_at	SLC39A10	9.89701
204318_s_at	GTSE1	9.8926
214581_x_at	TNFRSF21	9.88325
212098_at	LOC151162	9.83662
235740_at	MCTP1	9.83427
212510_at	GPD1L	9.82553
230378_at	SCGB3A1	9.79055
201918_at	SLC25A36	9.78345
225655_at	UHRF1	9.77434
213831_at	HLA-DQA1	9.76488
228098_s_at	MYLIP	9.7451
1555851_s_at	SEPW1	9.72918
242856_at	NA	9.71073
228969_at	AGR2	9.71047
202705_at	CCNB2	9.6957
202336_s_at	PAM	9.66116
205342_s_at	SULT1C2	9.65111
209135_at	ASPH	9.64966
235757_at	C10orf18	9.64489
210896_s_at	ASPH	9.62266
223381_at	NUF2	9.62225
205345_at	BARD1	9.6117
227475_at	FOXQ1	9.60632
219306_at	KIF15	9.58897
204439_at	IFI44L	9.58414
215446_s_at	LOX	9.56749
242828_at	FIGN	9.53352
212531_at	LCN2	9.53276
201670_s_at	MARCKS	9.52483
207434_s_at	FXYD2	9.48802
243462_s_at	BTBD3	9.48487
218585_s_at	DTL	9.48308
233090_at	GPC6	9.47287
209083_at	CORO1A	9.46384
213423_x_at	TUSC3	9.44976
200660_at	S100A11	9.44607
219978_s_at	NUSAP1	9.41538
203819_s_at	IGF2BP3	9.4136
221484_at	B4GALT5	9.3975
205692_s_at	CD38	9.37008
1567912_s_at	NA	9.36759
1555758_a_at	CDKN3	9.36383
205034_at	CCNE2	9.3614
212314_at	KIAA0746	9.35739
213002_at	MARCKS	9.28434
218224_at	PNMA1	9.27387
212992_at	AHNAK2	9.26661
202207_at	ARL4C	9.20192
225447_at	GPD2	9.19774
219493_at	SHCBP1	9.158
204205_at	APOBEC3G	9.15516
238996_x_at	ALDOA	9.11442
220295_x_at	DEPDC1	9.11367
217867_x_at	BACE2	9.10899
211657_at	CEACAM6	9.09229
233300_at	TAS2R14	9.04037
205330_at	MN1	9.03362
229694_at	BRWD2	9.01794
224998_at	CMTM4	9.00755
218499_at	RP6-213H19.1	8.9835
203729_at	EMP3	8.9427
242485_at	NA	8.93479
203021_at	SLPI	8.81937
224795_x_at	HLA-C	8.77235
213109_at	TNIK	8.76789
1007_s_at	DDR1	8.75552
229218_at	COL1A2	8.7211
224937_at	PTGFRN	8.71491
215379_x_at	RPL14	8.71147
203315_at	NCK2	8.70276
209714_s_at	CDKN3	8.69927
227180_at	ELOVL7	8.69659
218507_at	HIG2	8.68644
202708_s_at	HIST2H2BE	8.67543
222266_at	C19orf2	8.66751
236168_at	ACSL3	8.65762
204078_at	SC65	8.64376
223773_s_at	C1orf79	8.61963
202589_at	TYMS	8.55978
212958_x_at	PAM	8.55744
200999_s_at	CKAP4	8.55385
227450_at	ERP27	8.55203
202627_s_at	SERPINE1	8.54239
226077_at	RNF145	8.53999
204881_s_at	UGCG	8.53358
218662_s_at	NCAPG	8.53124
240146_at	CAPZA2	8.52224
226210_s_at	MEG3	8.51739
203878_s_at	MMP11	8.51709
224009_x_at	DHRS9	8.51459
204017_at	KDELR3	8.50373
202489_s_at	FXYD3	8.50305
214218_s_at	XIST	8.48649
208836_at	ATP1B3	8.48526
218094_s_at	DBNDD2	8.47485
222450_at	TMEPAI	8.4543
208798_x_at	GOLGA8A	8.44573
204379_s_at	FGFR3	8.43825
44783_s_at	HEY1	8.4292
220028_at	ACVR2B	8.42397
232489_at	CCDC76	8.41771
219105_x_at	ORC6L	8.39414
219410_at	TMEM45A	8.38881
213523_at	CCNE1	8.38539
218816_at	LRRC1	8.37005
226086_at	SYT13	8.33938
220651_s_at	MCM10	8.33013
232628_at	FAM13A1	8.31423
211571_s_at	VCAN	8.28265
202786_at	STK39	8.25568
228141_at	LOC493869	8.2409
209386_at	TM4SF1	8.20708
219228_at	ZNF331	8.132
221651_x_at	HLA-C	8.10612
1569344_a_at	NA	8.10167
201467_s_at	NQO1	8.07414
208965_s_at	IFI16	8.06953
201194_at	SEPW1	8.06345
200962_at	RPL31	8.05371
203167_at	TIMP2	8.04566
230653_at	LOC728555	8.04226
230360_at	GLDN	8.033
229490_s_at	NA	8.0252
225009_at	CMTM4	7.99932
213007_at	FANCI	7.99228
224733_at	CMTM3	7.97996
219787_s_at	ECT2	7.97646
203214_x_at	CDC2	7.97211
217764_s_at	RAB31	7.96544
205909_at	POLE2	7.96298
212208_at	MED13L	7.96063
212242_at	TUBA4A	7.9319
215646_s_at	VCAN	7.92671
215867_x_at	CA12	7.92583
229394_s_at	GRLF1	7.92003
204709_s_at	KIF23	7.9141
226368_at	CHST11	7.90635
225239_at	NA	7.88379
211756_at	PTHLH	7.87862
225008_at	RLBP1L1	7.87453
201418_s_at	SOX4	7.85312
215447_at	TFPI	7.8264
212442_s_at	LASS6	7.82059
239227_at	EXT1	7.78964
201669_s_at	MARCKS	7.78133
239022_at	SDHALP2	7.76934
227370_at	KIAA1946	7.75798
218755_at	KIF20A	7.75375
228729_at	CCNB1	7.74889
202779_s_at	UBE2S	7.74888
228046_at	ZNF827	7.74648
1554452_a_at	HIG2	7.74032
205777_at	DUSP9	7.7399
1567913_at	NA	7.72532
217733_s_at	TMSB10	7.69868
217946_s_at	SAE1	7.6751
218883_s_at	MLF1IP	7.6638
209138_x_at	IGL@	7.66075
241681_at	MBNL1	7.63955
239597_at	PAN3	7.62502
232797_at	ITGAV	7.62348
223502_s_at	TNFSF13B	7.61339
222872_x_at	OBFC2A	7.60667
229390_at	FAM26F	7.60344
218974_at	SOBP	7.59861
209360_s_at	RUNX1	7.58492
228280_at	ZC3HAV1L	7.58141
223423_at	GPR160	7.56539
210052_s_at	TPX2	7.5574
205534_at	PCDH7	7.55555
218355_at	KIF4A	7.53954
204602_at	DKK1	7.5314
206102_at	GINS1	7.51768
227801_at	TRIM59	7.5115
207714_s_at	SERPINH1	7.51035
238439_at	ANKRD22	7.50768
210387_at	HIST1H2BG	7.493
213201_s_at	TNNT1	7.49299
219250_s_at	FLRT3	7.49272
223218_s_at	NFKBIZ	7.49172
204284_at	PPP1R3C	7.47547
240478_at	DCUN1D2	7.47239
223079_s_at	GLS	7.47001
203346_s_at	MTF2	7.45632
211470_s_at	SULT1C2	7.45198
216950_s_at	FCGR1A	7.45106
233595_at	USP34	7.43027
241370_at	LOC286052	7.41931
37020_at	CRP	7.41372
213793_s_at	HOMER1	7.40423
208808_s_at	HMGB2	7.39903
201673_s_at	GYS1	7.39206
243768_at	SENP6	7.38504
219825_at	CYP26B1	7.38327
242705_x_at	NA	7.38252
227711_at	GTSF1	7.37625
209604_s_at	GATA3	7.34842
225061_at	DNAJA4	7.34392
203159_at	GLS	7.30413
208916_at	SLC1A5	7.30005
244427_at	KIF23	7.29228
205239_at	AREG	7.28338
202994_s_at	FBLN1	7.27969
225955_at	LOC653506	7.27738
213618_at	CENTD1	7.27735
219115_s_at	IL20RA	7.27624
201272_at	AKR1B1	7.27427
223129_x_at	MYLIP	7.27324
1553185_at	RASEF	7.26753
223038_s_at	FAM60A	7.26151
203911_at	RAP1GAP	7.25012
226032_at	CASP2	7.24919
208623_s_at	EZR	7.2467
201030_x_at	LDHB	7.23513
202619_s_at	PLOD2	7.23231
204475_at	MMP1	7.22258
226050_at	TMCO3	7.20327
210058_at	MAPK13	7.19482
226109_at	C21orf91	7.18629
1553186_x_at	RASEF	7.18069
242865_at	NPTN	7.17932
224583_at	COTL1	7.16869
224915_x_at	C20orf199	7.15751
225750_at	NA	7.15006
220658_s_at	ARNTL2	7.14887
213668_s_at	SOX4	7.14696
219386_s_at	SLAMF8	7.13752
226914_at	ARPC5L	7.1296
204328_at	TMC6	7.11829
213241_at	PLXNC1	7.09884
205506_at	VIL1	7.09773
213693_s_at	MUC1	7.09068
1559391_s_at	B4GALT5	7.08981
226592_at	ZNF618	7.08806
224753_at	CDCA5	7.08522
230407_at	NA	7.08353
215440_s_at	BEX4	7.07191
226980_at	DEPDC1B	7.06997
225918_at	LOC146346	7.06818
222925_at	DCDC2	7.06768
203968_s_at	CDC6	7.06701
218019_s_at	PDXK	7.04389
205308_at	C8orf70	7.0432
227931_at	FLJ20309	7.03532
211828_s_at	TNIK	7.02322
1558111_at	MBNL1	7.01217
225098_at	ABI2	7.01053
231568_at	RP6-166C19.11	7.00962
205199_at	CA9	7.00715
209882_at	RIT1	7.00083
202464_s_at	PFKFB3	6.99761
222449_at	TMEPAI	6.98735
223307_at	CDCA3	6.98199
201161_s_at	CSDA	6.97661
234983_at	NA	6.96756
212022_s_at	MKI67	6.95866
211796_s_at	IL23A	6.95453
229528_at	LOC283378	6.95412
205048_s_at	PSPH	6.94301
229842_at	ELF3	6.93998
229610_at	CKAP2L	6.9391
212587_s_at	PTPRC	6.93678
235926_at	ANAPC5	6.93484
1556821_x_at	DLEU2	6.92749
226189_at	ITGB8	6.91072
218802_at	CCDC109B	6.90344
205009_at	TFF1	6.89571
227545_at	NA	6.89395
201561_s_at	CLSTN1	6.88968
204619_s_at	VCAN	6.88493
209053_s_at	WHSC1	6.87172
226227_x_at	C20orf199	6.87115
213603_s_at	RAC2	6.86958
213226_at	CCNA2	6.86753
223358_s_at	NA	6.8599
239058_at	NA	6.84933
201884_at	CEACAM5	6.84608
210845_s_at	PLAUR	6.84583
204146_at	RAD51AP1	6.81853
204924_at	TLR2	6.81641
215034_s_at	TM4SF1	6.81573
236840_at	C12orf56	6.81197
219634_at	CHST11	6.79963
39248_at	AQP3	6.7974
1557432_at	RASAL2	6.79263
220542_s_at	PLUNC	6.78959
220468_at	ARL14	6.77664
214948_s_at	TMF1	6.76553
218399_s_at	CDCA4	6.76106
201037_at	PFKP	6.75909
208079_s_at	AURKA	6.75448
212264_s_at	WAPAL	6.75063
209642_at	BUB1	6.74768
208636_at	ACTN1	6.74713
205967_at	HIST1H4C	6.73929
207543_s_at	P4HA1	6.73569
243367_at	NA	6.72702
231597_x_at	NA	6.72285
203418_at	CCNA2	6.72149
212070_at	GPR56	6.71857
213564_x_at	LDHB	6.71631
204891_s_at	LCK	6.69614
211275_s_at	GYG1	6.68601
204304_s_at	PROM1	6.68097
221059_s_at	CHST6	6.67709
222646_s_at	ERO1L	6.67706
232481_s_at	SLITRK6	6.67214
222446_s_at	BACE2	6.65011
204999_s_at	ATF5	6.63158
204897_at	PTGER4	6.63144
203988_s_at	FUT8	6.6276
224252_s_at	FXYD5	6.62356
205590_at	RASGRP1	6.59929
214452_at	BCAT1	6.57196
218839_at	HEY1	6.55631
218469_at	GREM1	6.54848
218039_at	NUSAP1	6.54608
240572_s_at	LOC374443	6.54601
232231_at	RUNX2	6.54589
222557_at	STMN3	6.53802
203108_at	GPRC5A	6.53452
224458_at	C9orf125	6.52684
201642_at	IFNGR2	6.52131
201300_s_at	PRNP	6.51898
201410_at	PLEKHB2	6.51438
226185_at	CDS1	6.50482
207002_s_at	PLAGL1	6.49268
201774_s_at	NCAPD2	6.48744
231579_s_at	TIMP2	6.48362
204298_s_at	LOX	6.47829
225256_at	NA	6.46294
213446_s_at	IQGAP1	6.46234
209238_at	STX3	6.45755
204215_at	C7orf23	6.45582
206364_at	KIF14	6.45321
224996_at	RLBP1L1	6.44314
212680_x_at	PPP1R14B	6.44273
203693_s_at	E2F3	6.44038
235266_at	ATAD2	6.42817
222962_s_at	MCM10	6.41293
226456_at	C16orf75	6.39976
214352_s_at	KRAS	6.39271
202804_at	ABCC1	6.38275
231179_at	IHPK3	6.37954
207430_s_at	MSMB	6.37896
214164_x_at	CA12	6.37024
203414_at	MMD	6.36185
226552_at	IER5L	6.36034
203773_x_at	BLVRA	6.36017
215076_s_at	COL3A1	6.35842
207169_x_at	DDR1	6.35763
209228_x_at	TUSC3	6.35592
226835_s_at	C20orf199	6.35082
238651_at	CPSF6	6.30972
205436_s_at	H2AFX	6.30238
211930_at	HNRPA3	6.2816
209728_at	HLA-DRB4	6.2809
202267_at	LAMC2	6.27085
218308_at	TACC3	6.26823
218273_s_at	PPM2C	6.26466
239561_at	MED13L	6.26368
207332_s_at	TFRC	6.25985
201362_at	IVNS1ABP	6.25939
210587_at	INHBE	6.25811
204695_at	CDC25A	6.25571
227949_at	PHACTR3	6.24822
203820_s_at	IGF2BP3	6.24711
212964_at	HIC2	6.24151
242558_at	CTNNB1	6.23161
221485_at	B4GALT5	6.2298
234989_at	TncRNA	6.22807
222857_s_at	KCNMB4	6.22599
1564378_a_at	EXT1	6.22313
235501_at	FARP1	6.22128
223374_s_at	B3GALNT1	6.21954
212660_at	PHF15	6.21443
200757_s_at	CALU	6.21345
227697_at	SOCS3	6.20264
201919_at	SLC25A36	6.19138
227140_at	NA	6.18789
244185_at	METAP2	6.18127
211762_s_at	KPNA2	6.17591
218498_s_at	ERO1L	6.17274
208779_x_at	DDR1	6.16597
220057_at	XAGE1D	6.16051
224617_at	ROD1	6.15941
204855_at	SERPINB5	6.15524
1558605_at	NA	6.15519
222071_s_at	SLCO4C1	6.14518
206247_at	MICB	6.14077
225105_at	OCC-1	6.13827
213906_at	MYBL1	6.13765
219799_s_at	DHRS9	6.11889
210297_s_at	MSMB	6.11878
210749_x_at	DDR1	6.11846
212799_at	STX6	6.11745
219631_at	LRP12	6.10721
223172_s_at	MTP18	6.07167
212768_s_at	OLFM4	6.06933
202237_at	NNMT	6.0649
225240_s_at	MSI2	6.06375
235138_at	VPS35	6.06063
213310_at	EIF2C2	6.0365
230387_at	ATP2C1	6.03271
202107_s_at	MCM2	6.02779
224204_x_at	ARNTL2	6.02683
226039_at	MGAT4A	6.02397
213222_at	PLCB1	6.00898
238017_at	RDHE2	6.00404
240655_at	ALCAM	6.00284
201485_s_at	RCN2	6.00234
210827_s_at	ELF3	5.989
229442_at	C18orf54	5.98379
219148_at	PBK	5.97105
209435_s_at	ARHGEF2	5.96742
224610_at	SNHG1	5.96401
203836_s_at	MAP3K5	5.95045
208091_s_at	ECOP	5.93964
222313_at	CNOT2	5.91755
230337_at	SOS1	5.89978
210394_x_at	SSX4	5.89595
201663_s_at	SMC4	5.89236
204092_s_at	AURKA	5.88357
224560_at	TIMP2	5.88324
204455_at	DST	5.87624
210895_s_at	CD86	5.87391
229152_at	C4orf7	5.86833
235693_at	NA	5.8673
225897_at	MARCKS	5.86515
210840_s_at	IQGAP1	5.86197
218542_at	CEP55	5.84983
229661_at	SALL4	5.83783
202275_at	G6PD	5.83463
226067_at	C20orf114	5.83121
201189_s_at	ITPR3	5.8298
201744_s_at	LUM	5.82934
222958_s_at	DEPDC1	5.82499
235879_at	MBNL1	5.82224
209125_at	NA	5.80954
225136_at	PLEKHA2	5.8092
209049_s_at	ZMYND8	5.80676
207168_s_at	H2AFY	5.79399
210915_x_at	IL23A	5.79287
209035_at	MDK	5.79022
222572_at	PPM2C	5.78666
224468_s_at	C19orf48	5.77773
233369_at	SOS2	5.77603
232058_at	ACTN4	5.7748
200791_s_at	IQGAP1	5.77433
240231_at	AZIN1	5.76097
203211_s_at	MTMR2	5.75645
225436_at	FAM108C1	5.75256
228762_at	LFNG	5.75155
203856_at	VRK1	5.74646
212063_at	CD44	5.74297
201088_at	KPNA2	5.73626
205681_at	BCL2A1	5.73365
208891_at	DUSP6	5.73267
222848_at	CENPK	5.73082
209626_s_at	OSBPL3	5.73076
213605_s_at	LOC728411	5.71415
228008_at	C19orf6	5.70776
208892_s_at	DUSP6	5.70653
221704_s_at	VPS37B	5.70637
204998_s_at	ATF5	5.70432
227249_at	NDE1	5.69752
209016_s_at	KRT7	5.68869
228158_at	LOC645166	5.67048
229483_at	UBE2H	5.66923
213223_at	RPL28	5.66822
242362_at	CUL3	5.66429
241435_at	ETS1	5.65968
223556_at	HELLS	5.65625
222996_s_at	CXXC5	5.65516
202075_s_at	PLTP	5.65137
225645_at	EHF	5.64887
202778_s_at	ZMYM2	5.64794
201555_at	MCM3	5.63751
225827_at	EIF2C2	5.63713
220319_s_at	MYLIP	5.62994
225799_at	LOC541471	5.6295
225380_at	LOC91461	5.62441
240991_at	NDRG1	5.61255
222036_s_at	MCM4	5.60969
214743_at	CUX1	5.60459
230165_at	SGOL2	5.59956
212801_at	CIT	5.59624
1554768_a_at	MAD2L1	5.59047
227145_at	LOXL4	5.58984
229193_at	CROP	5.58895
1558117_s_at	USP31	5.58884
202935_s_at	SOX9	5.58583
200998_s_at	CKAP4	5.58299
209596_at	MXRA5	5.5822
201920_at	SLC20A1	5.57734
203639_s_at	FGFR2	5.57645
201664_at	SMC4	5.57599
244826_at	PITPNB	5.57566
223687_s_at	LY6K	5.57027
1556646_at	NA	5.5548
212290_at	SLC7A1	5.55441
215248_at	GRB10	5.54369
206626_x_at	SSX1	5.54082
239545_at	CASD1	5.54031
208940_at	SEPHS1	5.53655
221908_at	RNFT2	5.53452
220617_s_at	ZNF532	5.52811
222396_at	HN1	5.5256
226145_s_at	FRAS1	5.51799
243531_at	ORAOV1	5.5129
227725_at	ST6GALNAC1	5.51284
230424_at	C5orf13	5.51003
203695_s_at	DFNA5	5.50966
218888_s_at	NETO2	5.50954
219215_s_at	SLC39A4	5.50864
232238_at	ASPM	5.50757
1568742_at	LOC284757	5.50444
228241_at	AGR3	5.49942
223952_x_at	DHRS9	5.49868
225649_s_at	STK35	5.48825
219073_s_at	OSBPL10	5.47963
222803_at	PRTFDC1	5.47417
241036_at	HPS3	5.47233
201111_at	CSE1L	5.47082
228033_at	E2F7	5.46837
223229_at	UBE2T	5.46122
225541_at	RPL22L1	5.4583
244726_at	PLCB1	5.45685
212363_x_at	ACTG1	5.45197
202425_x_at	PPP3CA	5.45002
212023_s_at	MKI67	5.44836
204352_at	TRAF5	5.44725
204994_at	MX2	5.44435
201008_s_at	TXNIP	5.44415
229553_at	PGM2L1	5.43395
202208_s_at	ARL4C	5.43156
201411_s_at	PLEKHB2	5.42963
222685_at	FAM29A	5.42592
205802_at	TRPC1	5.42086
202310_s_at	COL1A1	5.41201
212236_x_at	KRT17	5.41188
225412_at	TMEM87B	5.4113
201136_at	PLP2	5.40778
232098_at	DST	5.40366
205479_s_at	PLAU	5.40335
1556499_s_at	COL1A1	5.40025
231108_at	FUS	5.40024
219403_s_at	HPSE	5.39837
207173_x_at	CDH11	5.39734
212671_s_at	HLA-DQA1	5.39245
211977_at	GPR107	5.38936
228906_at	TET1	5.36565
213558_at	PCLO	5.35802
244753_at	ACTN4	5.35739
228774_at	CEP78	5.35696
211161_s_at	COL3A1	5.3522
235925_at	TCF12	5.34628
208637_x_at	ACTN1	5.34446
219033_at	PARP8	5.34295
213090_s_at	TAF4	5.33838
226362_at	SERF1A	5.33384
207828_s_at	CENPF	5.33044
201719_s_at	EPB41L2	5.32029
227349_at	NA	5.31577
212200_at	ANKLE2	5.31005
202094_at	BIRC5	5.30818
209281_s_at	ATP2B1	5.30172
204319_s_at	RGS10	5.29665
214078_at	PAK3	5.29654
235046_at	NA	5.29267
205573_s_at	SNX7	5.29093
201710_at	MYBL2	5.2903
229513_at	STRBP	5.28887
233955_x_at	CXXC5	5.28871
204835_at	POLA1	5.28677
205157_s_at	KRT17	5.28655
204082_at	PBX3	5.28616
205081_at	CRIP1	5.282
238536_at	LOC642236	5.2818
202381_at	ADAM9	5.27951
204086_at	PRAME	5.27691
221088_s_at	PPP1R9A	5.27589
208659_at	CLIC1	5.27559
242691_at	NA	5.27422
232264_at	UBR5	5.27269
209369_at	ANXA3	5.27184
213467_at	RND2	5.2691
200989_at	HIF1A	5.26111
242310_at	FNBP1L	5.25891
205798_at	IL7R	5.25666
206074_s_at	HMGA1	5.25518
200944_s_at	HMGN1	5.25512
222895_s_at	BCL11B	5.25307
1554007_at	ZNF483	5.24402
1560622_at	TMEM165	5.23987
230085_at	PCYT1B	5.23195
218627_at	DRAM	5.23109
235384_at	NUDT19	5.22933
218677_at	S100A14	5.22408
225569_at	EIF2C2	5.21553
220974_x_at	SFXN3	5.2136
224866_at	MLSTD2	5.21249
222369_at	NAT11	5.21117
218115_at	ASF1B	5.19394
212765_at	CAMSAP1L1	5.19151
239196_at	ANKRD22	5.18846
226426_at	NA	5.18375
229465_s_at	PTPRS	5.17924
242008_at	AGTPBP1	5.1767
202193_at	LIMK2	5.16895
210164_at	GZMB	5.16866
204767_s_at	FEN1	5.16478
243318_at	WDR42A	5.16417
228499_at	PFKFB4	5.16084
214501_s_at	H2AFY	5.16064
202499_s_at	SLC2A3	5.15695
204641_at	NEK2	5.15308
221510_s_at	GLS	5.14718
242144_at	PAPD4	5.14689
223251_s_at	ANKRD10	5.14405
234103_at	KCNT2	5.13947
227117_at	NA	5.13582
202575_at	CRABP2	5.13251
209215_at	MFSD10	5.12595
208966_x_at	IFI16	5.1235
219508_at	GCNT3	5.11615
230528_s_at	MGC2752	5.113
227080_at	ZNF697	5.1049
239815_at	NCOA5	5.09914
241342_at	TMEM65	5.08954
219990_at	E2F8	5.08385
239002_at	ASPM	5.08169
228454_at	LCOR	5.07974
206000_at	MEP1A	5.07548
210064_s_at	UPK1B	5.07441
226520_at	LCOR	5.07393
239243_at	ZNF638	5.07389
200771_at	LAMC1	5.07213
223254_s_at	KIAA1333	5.07121
226720_at	PWWP2A	5.07043
211663_x_at	PTGDS	5.06689
225887_at	C13orf23	5.06598
201852_x_at	COL3A1	5.05801
219981_x_at	ZNF587	5.0571
221258_s_at	KIF18A	5.05379
222366_at	ADNP	5.05317
228959_at	PCYT1B	5.04948
227613_at	ZNF331	5.04724
205844_at	VNN1	5.04679
228423_at	MAP9	5.04393
220062_s_at	MAGEC2	5.03773
210809_s_at	POSTN	5.03579
201930_at	MCM6	5.03441
225923_at	NA	5.02796
218687_s_at	MUC13	5.02681
206928_at	ZNF124	5.01729
206218_at	MAGEB2	5.00751
229858_at	ANKRD17	5.0052
201296_s_at	WSB1	5.00412
219682_s_at	TBX3	-5.00284
226806_s_at	NA	-5.00967
218544_s_at	RCL1	-5.01555
225424_at	GPAM	-5.02278
201968_s_at	PGM1	-5.02282
209305_s_at	GADD45B	-5.03008
214274_s_at	ACAA1	-5.03613
202829_s_at	VAMP7	-5.03829
229491_at	NHEDC2	-5.04363
205939_at	CYP3A7	-5.0459
222940_at	SULT1E1	-5.05073
223169_s_at	RHOU	-5.06355
208429_x_at	HNF4A	-5.06526
204971_at	CSTA	-5.09517
220261_s_at	ZDHHC4	-5.09641
240681_at	NA	-5.09853
207469_s_at	PIR	-5.11502
219915_s_at	SLC16A10	-5.13921
228805_at	C5orf25	-5.14033
205305_at	FGL1	-5.15183
231672_at	NA	-5.15441
1554375_a_at	NR1H4	-5.16091
242541_at	ABCA9	-5.16113
217649_at	ZFAND5	-5.1678
1559591_s_at	CHDH	-5.16794
202834_at	AGT	-5.17085
209993_at	ABCB1	-5.1737
213712_at	ELOVL2	-5.18585
219300_s_at	CNTNAP2	-5.19478
217908_s_at	IQWD1	-5.20079
207030_s_at	CSRP2	-5.20123
204800_s_at	DHRS12	-5.21516
225616_at	SPRYD4	-5.21731
211423_s_at	SC5DL	-5.21883
396_f_at	EPOR	-5.22595
231070_at	IYD	-5.23525
236548_at	NA	-5.24524
1569847_at	CGNL1	-5.2453
209394_at	ASMTL	-5.25549
218862_at	ASB13	-5.26329
213375_s_at	N4BP2L1	-5.2759
216389_s_at	WDR23	-5.28807
203018_s_at	SSX2IP	-5.29331
216958_s_at	IVD	-5.29515
226181_at	TUBE1	-5.30469
225573_at	ACAD11	-5.30472
203522_at	CCS	-5.30937
210547_x_at	ICA1	-5.3099
206867_at	GCKR	-5.31074
204272_at	LGALS4	-5.31243
209081_s_at	COL18A1	-5.31388
205042_at	GNE	-5.31761
201135_at	ECHS1	-5.32159
227197_at	SGEF	-5.32437
215145_s_at	CNTNAP2	-5.32669
207601_at	SULT1B1	-5.34204
227982_at	NA	-5.34963
214889_at	FAM149A	-5.35098
204149_s_at	GSTM4	-5.35893
231460_at	NA	-5.36096
214734_at	EXPH5	-5.36116
202309_at	MTHFD1	-5.36117
37965_at	PARVB	-5.37395
216696_s_at	PRODH2	-5.38643
203041_s_at	LAMP2	-5.38826
1552486_s_at	LACTB	-5.39258
238389_s_at	NA	-5.39526
225272_at	SAT2	-5.40477
218918_at	MAN1C1	-5.41869
203881_s_at	DMD	-5.42665
208370_s_at	RCAN1	-5.43088
209071_s_at	RGS5	-5.43264
45288_at	ABHD6	-5.44403
209339_at	SIAH2	-5.44518
205441_at	OCEL1	-5.45049
204125_at	NDUFAF1	-5.45692
244276_at	KLB	-5.46025
211126_s_at	CSRP2	-5.46137
208034_s_at	PROZ	-5.46838
213156_at	NA	-5.46961
219703_at	MNS1	-5.48155
208951_at	ALDH7A1	-5.49726
242264_at	NA	-5.5012
1554533_at	C2	-5.5017
233403_x_at	TM6SF2	-5.5073
226250_at	NA	-5.50827
218523_at	LHPP	-5.51534
1558631_at	PPARA	-5.51876
241368_at	LSDP5	-5.52712
237515_at	RWDD3	-5.52829
232125_at	NA	-5.53273
219655_at	C7orf10	-5.53954
211653_x_at	AKR1C2	-5.54531
207949_s_at	ICA1	-5.54774
213553_x_at	APOC1	-5.56443
213355_at	ST3GAL6	-5.56482
217583_at	PAH	-5.56523
202597_at	IRF6	-5.56736
230782_at	LOC653381	-5.5708
210105_s_at	FYN	-5.58296
228730_s_at	SCRN2	-5.58731
220074_at	MUPCDH	-5.58755
204565_at	THEM2	-5.5925
204288_s_at	SORBS2	-5.59454
1558507_at	C1orf53	-5.59891
224954_at	SHMT1	-5.61866
213397_x_at	ANG	-5.62925
235708_at	KLB	-5.63051
220581_at	C6orf97	-5.6366
219076_s_at	PXMP2	-5.64211
227828_s_at	TMEM166	-5.65085
223978_s_at	CRLS1	-5.65086
209535_s_at	NA	-5.65448
222785_x_at	C11orf1	-5.67746
218653_at	SLC25A15	-5.68462
207071_s_at	ACO1	-5.69098
217197_x_at	N4BP2L1	-5.69416
235209_at	RPESP	-5.69643
243998_at	KRT222P	-5.70434
205353_s_at	PEBP1	-5.71554
230388_s_at	LOC644246	-5.73579
1570289_at	LOC646736	-5.7419
211569_s_at	HADH	-5.7541
225301_s_at	ACAA2	-5.76957
218487_at	ALAD	-5.77842
210871_x_at	SSX2IP	-5.7821
220135_s_at	SLC7A9	-5.78877
220606_s_at	C17orf48	-5.79281
202283_at	SERPINF1	-5.7949
210680_s_at	MASP1	-5.79781
224821_at	ABHD14B	-5.80514
216033_s_at	FYN	-5.8116
206754_s_at	CYP2B6	-5.82119
208470_s_at	HPR	-5.8244
228806_at	RORC	-5.82584
1558508_a_at	C1orf53	-5.84043
1555905_a_at	C3orf23	-5.84186
219869_s_at	SLC39A8	-5.84699
235737_at	TSLP	-5.85118
222717_at	SDPR	-5.85759
219561_at	COPZ2	-5.85833
211122_s_at	CXCL11	-5.86384
211959_at	IGFBP5	-5.87395
203017_s_at	SSX2IP	-5.87624
240801_at	C21orf37	-5.88836
237765_at	C14orf68	-5.89765
211941_s_at	PEBP1	-5.90255
242341_x_at	GLYCTK	-5.90754
206872_at	SLC17A1	-5.90785
240869_at	NA	-5.91003
231015_at	KLF15	-5.91422
213139_at	SNAI2	-5.91995
1557915_s_at	GSTO1	-5.92172
235362_at	LOC729970	-5.93841
1556667_at	LOC348751	-5.94887
206286_s_at	TDGF1	-5.95903
226688_at	C3orf23	-5.96241
220361_at	IQCH	-5.96945
1558010_s_at	SLC1A2	-5.97376
237410_x_at	NA	-5.99477
219185_at	SIRT5	-5.99829
219188_s_at	MACROD1	-6.00093
204916_at	RAMP1	-6.01359
205138_s_at	UST	-6.01997
214033_at	ABCC6	-6.03638
227962_at	ACOX1	-6.04039
205383_s_at	ZBTB20	-6.0404
202784_s_at	NNT	-6.04137
218353_at	RGS5	-6.04337
203766_s_at	LMOD1	-6.05267
204613_at	PLCG2	-6.05645
1554514_at	ACSM5	-6.06527
205614_x_at	MST1	-6.10865
202291_s_at	MGP	-6.11164
231730_at	SEPSECS	-6.116
244359_s_at	NA	-6.12009
214842_s_at	ALB	-6.137
216320_x_at	MST1	-6.13908
210852_s_at	AASS	-6.14682
225003_at	TMEM205	-6.15168
219562_at	RAB26	-6.15379
209512_at	HSDL2	-6.15446
1553977_a_at	CYP39A1	-6.15595
201427_s_at	SEPP1	-6.15703
232707_at	ISX	-6.16731
224415_s_at	HINT2	-6.17384
219464_at	CA14	-6.18053
214465_at	ORM2	-6.18495
1552880_at	SEC16B	-6.18613
225354_s_at	SH3BGRL2	-6.19124
1552670_a_at	PPP1R3B	-6.19561
213540_at	HSD17B8	-6.19799
208318_s_at	XYLB	-6.20405
229994_at	NA	-6.20931
205756_s_at	F8	-6.21025
209656_s_at	TMEM47	-6.21358
226671_at	LAMP2	-6.21847
1552474_a_at	GAMT	-6.21954
202025_x_at	ACAA1	-6.22309
205480_s_at	UGP2	-6.22917
229308_at	NA	-6.23995
219753_at	STAG3	-6.24059
206755_at	CYP2B6	-6.24929
235433_at	APOOL	-6.25017
222885_at	EMCN	-6.28505
218504_at	FAHD2A	-6.29593
232054_at	PCDH20	-6.29672
226064_s_at	DGAT2	-6.30168
231693_at	FABP1	-6.30933
221562_s_at	SIRT3	-6.31203
205355_at	ACADSB	-6.31261
228184_at	DISP1	-6.31672
227878_s_at	ALKBH7	-6.31962
226649_at	PANK1	-6.33199
209916_at	DHTKD1	-6.33774
243634_at	NA	-6.34714
209032_s_at	CADM1	-6.35027
203845_at	PCAF	-6.36036
219664_s_at	DECR2	-6.37955
222931_s_at	THNSL1	-6.38221
211621_at	AR	-6.38439
224839_s_at	GPT2	-6.38498
209833_at	CRADD	-6.39761
232422_at	RP11-151A6.2	-6.39795
230394_at	TCP10L	-6.40273
216591_s_at	SDHC	-6.40612
230174_at	LYPLAL1	-6.43293
1553133_at	C9orf72	-6.43774
204151_x_at	AKR1C1	-6.45249
204988_at	FGB	-6.46106
213724_s_at	PDK2	-6.46674
239860_at	DPYS	-6.47017
220751_s_at	C5orf4	-6.47418
227091_at	CCDC146	-6.48708
225510_at	OAF	-6.4936
229771_at	TMEM41A	-6.49401
205164_at	GCAT	-6.49752
1554077_a_at	TMEM53	-6.5093
225728_at	SORBS2	-6.53194
1569688_at	FMO5	-6.53629
203015_s_at	SSX2IP	-6.56431
205302_at	IGFBP1	-6.56724
203454_s_at	ATOX1	-6.5799
211298_s_at	ALB	-6.58299
206727_at	C9	-6.58751
214116_at	BTD	-6.59787
220432_s_at	CYP39A1	-6.62718
214423_x_at	ALDOB	-6.6274
238518_x_at	GLYCTK	-6.62982
206078_at	KALRN	-6.63584
222043_at	CLU	-6.63941
223177_at	NT5DC1	-6.67248
1552281_at	SLC39A5	-6.67412
241741_at	CRLS1	-6.67516
223136_at	AIG1	-6.67537
222049_s_at	RBP4	-6.67567
224162_s_at	FBXO31	-6.68912
222793_at	DDX58	-6.70015
201551_s_at	LAMP1	-6.71742
218756_s_at	MGC4172	-6.72162
213321_at	BCKDHB	-6.72246
214142_at	ZG16	-6.73546
222705_s_at	SLC25A15	-6.76174
1553167_a_at	SEPSECS	-6.76671
203682_s_at	IVD	-6.76682
211852_s_at	ATRN	-6.76891
207761_s_at	METTL7A	-6.78708
240110_at	NA	-6.8086
229893_at	FRMD3	-6.81208
223168_at	RHOU	-6.81704
218704_at	RNF43	-6.83499
210130_s_at	TM7SF2	-6.84388
219566_at	PLEKHF1	-6.85619
202201_at	BLVRB	-6.85961
231562_at	APOC2	-6.88221
204781_s_at	FAS	-6.88265
226292_at	CAPN5	-6.89217
207076_s_at	ASS1	-6.8933
233446_at	ONECUT2	-6.89489
211207_s_at	ACSL6	-6.90161
214063_s_at	TF	-6.90573
221087_s_at	APOL3	-6.91166
209355_s_at	PPAP2B	-6.9241
206249_at	MAP3K13	-6.92756
226785_at	ATP11C	-6.93056
228834_at	TOB1	-6.93657
205623_at	ALDH3A1	-6.95692
222743_s_at	C11orf71	-6.98209
202830_s_at	SLC37A4	-6.98228
201120_s_at	PGRMC1	-6.98252
207486_x_at	CHN2	-7.0042
211385_x_at	SULT1A2	-7.01001
224976_at	NFIA	-7.01751
223349_s_at	BOK	-7.01943
204857_at	MAD1L1	-7.02103
209607_x_at	SULT1A3	-7.02445
1556123_a_at	NA	-7.02704
229299_at	C5orf33	-7.0392
1553030_a_at	SUOX	-7.0464
213954_at	KIAA0888	-7.04676
209531_at	GSTZ1	-7.05024
205303_at	KCNJ8	-7.05434
227055_at	METTL7B	-7.06057
1553972_a_at	CBS	-7.06958
217273_at	PRAMEF10	-7.07676
207122_x_at	SULT1A2	-7.08654
219313_at	GRAMD1C	-7.08976
233651_s_at	MPND	-7.09014
226238_at	MCEE	-7.10193
201790_s_at	DHCR7	-7.10654
222686_s_at	FLJ11151	-7.11659
204422_s_at	FGF2	-7.11744
209699_x_at	AKR1C2	-7.15978
218489_s_at	ALAD	-7.16888
206259_at	PROC	-7.184
223549_s_at	ESPN	-7.19289
203725_at	GADD45A	-7.19486
210619_s_at	HYAL1	-7.19773
219527_at	MOSC2	-7.20761
1555800_at	ZNF385B	-7.21475
231496_at	FCAMR	-7.2187
221848_at	ZGPAT	-7.22761
219584_at	PLA1A	-7.23352
225804_at	CYB5D2	-7.23648
205200_at	CLEC3B	-7.24197
242134_at	NA	-7.24381
210301_at	XDH	-7.24966
218511_s_at	PNPO	-7.26665
206484_s_at	XPNPEP2	-7.27967
205075_at	SERPINF2	-7.28939
231156_at	HAO2	-7.30112
222666_s_at	RCL1	-7.30734
241994_at	XDH	-7.32181
206833_s_at	ACYP2	-7.32337
210942_s_at	ST3GAL6	-7.34101
235210_s_at	RPESP	-7.343
219612_s_at	FGG	-7.34943
205348_s_at	DYNC1I1	-7.35076
205012_s_at	HAGH	-7.35499
204041_at	MAOB	-7.36227
213587_s_at	ATP6V0E2	-7.36348
212305_s_at	MIA3	-7.37877
225747_at	COQ10A	-7.38185
204301_at	KBTBD11	-7.38448
219281_at	MSRA	-7.39653
206264_at	GPLD1	-7.42016
204981_at	SLC22A18	-7.4464
1566472_s_at	LOC647305	-7.45498
240069_at	NA	-7.46182
1555801_s_at	ZNF385B	-7.46441
230092_at	UBXD3	-7.47314
208312_s_at	PRAMEF1	-7.47344
210929_s_at	LOC100131613	-7.48855
213880_at	LGR5	-7.49129
242496_at	NA	-7.4932
207262_at	APOF	-7.49654
211441_x_at	CYP3A43	-7.49657
215299_x_at	SULT1A1	-7.53401
232378_at	SLC5A9	-7.55186
205530_at	ETFDH	-7.58449
231587_at	APOC3	-7.58622
219413_at	ACBD4	-7.59089
204675_at	SRD5A1	-7.60203
1552307_a_at	C18orf17	-7.61576
238003_at	HEPACAM	-7.61866
221679_s_at	ABHD6	-7.62182
216910_at	XPNPEP2	-7.66852
230977_at	NPM2	-7.66939
229222_at	ACSS3	-7.70596
215719_x_at	FAS	-7.7382
207609_s_at	CYP1A2	-7.74124
223103_at	STARD10	-7.74785
57539_at	LIME1	-7.79919
205175_s_at	KHK	-7.80441
57540_at	BRE	-7.81635
209696_at	FBP1	-7.83384
231034_s_at	NHSL1	-7.83614
229596_at	AMDHD1	-7.83644
235305_s_at	ECHDC2	-7.84397
233030_at	PNPLA3	-7.86385
218688_at	DAK	-7.8694
240033_at	PLG	-7.87548
203335_at	PHYH	-7.88147
206638_at	HTR2B	-7.88346
203016_s_at	SSX2IP	-7.89064
203615_x_at	SULT1A1	-7.90155
203828_s_at	IL32	-7.90882
205243_at	SLC13A3	-7.91591
226030_at	ACADSB	-7.92579
202660_at	ITPR2	-7.93164
228391_at	CYP4V2	-7.93306
219222_at	RBKS	-7.94025
205750_at	BPHL	-7.97062
215014_at	NA	-7.97355
241114_s_at	NA	-7.98441
220133_at	ODAM	-8.03058
206488_s_at	CD36	-8.03663
236597_at	UGT3A1	-8.04059
205311_at	DDC	-8.05923
214890_s_at	FAM149A	-8.07107
221648_s_at	NA	-8.07369
220786_s_at	SLC38A4	-8.08829
227226_at	C6orf117	-8.1167
204997_at	GPD1	-8.12
213012_at	NEDD4	-8.12485
223318_s_at	ALKBH7	-8.12799
212310_at	MIA3	-8.1593
230433_at	LOC729970	-8.17017
222592_s_at	ACSL5	-8.17469
228728_at	C7orf58	-8.18337
209605_at	TST	-8.18801
201044_x_at	DUSP1	-8.1945
235050_at	SLC2A12	-8.22135
211056_s_at	SRD5A1	-8.235
203919_at	TCEA2	-8.24004
206010_at	HABP2	-8.25072
219796_s_at	MUPCDH	-8.26306
229725_at	ACSL6	-8.28063
226946_at	C5orf33	-8.28245
214414_x_at	HBA1	-8.28817
203382_s_at	APOE	-8.29097
205158_at	RNASE4	-8.29218
228844_at	SLC13A5	-8.3023
201387_s_at	UCHL1	-8.31392
236772_s_at	NA	-8.32022
225812_at	LOC619208	-8.32337
243799_x_at	ANGPTL3	-8.36314
230259_at	C10orf125	-8.44107
206449_s_at	MASP1	-8.45323
217487_x_at	FOLH1	-8.45535
205373_at	CTNNA2	-8.46187
236175_at	TRIM55	-8.48732
237273_at	KCNU1	-8.49727
206068_s_at	ACADL	-8.50534
206963_s_at	NAT8B	-8.61624
207096_at	SAA4	-8.62726
204973_at	GJB1	-8.64226
36554_at	ASMTL	-8.67446
228004_at	C20orf56	-8.67504
214829_at	AASS	-8.69518
1555725_a_at	RGS5	-8.71442
217289_s_at	SLC37A4	-8.7464
215333_x_at	GSTM1	-8.75193
206916_x_at	TAT	-8.7652
223784_at	TMEM27	-8.76911
1553583_a_at	THRSP	-8.79339
33494_at	ETFDH	-8.83592
211419_s_at	CHN2	-8.84102
64408_s_at	CALML4	-8.84726
209496_at	RARRES2	-8.84861
212694_s_at	PCCB	-8.85019
243015_at	CYP3A5	-8.86175
204067_at	SUOX	-8.92859
230958_s_at	NA	-8.9327
202772_at	HMGCL	-8.95531
235945_at	NA	-8.97005
215559_at	ABCC6	-8.97072
231686_at	GATM	-8.98505
222930_s_at	AGMAT	-9.01076
203717_at	DPP4	-9.02304
236694_at	CYorf15A	-9.02764
227835_at	FLJ36840	-9.04567
218245_at	TSKU	-9.05415
216600_x_at	ALDOB	-9.08738
206155_at	ABCC2	-9.0885
219616_at	ACSS3	-9.09052
209540_at	IGF1	-9.09477
223509_at	CLDN2	-9.09749
201425_at	ALDH2	-9.12485
210959_s_at	SRD5A1	-9.17318
205489_at	CRYM	-9.17466
210289_at	NAT8	-9.18359
210521_s_at	FETUB	-9.21193
1556387_at	NA	-9.2327
203641_s_at	COBLL1	-9.2574
203116_s_at	FECH	-9.25946
205041_s_at	ORM1	-9.27744
205380_at	PDZK1	-9.2931
204550_x_at	GSTM1	-9.31263
211478_s_at	DPP4	-9.31699
218789_s_at	C11orf71	-9.37603
235282_at	SP2	-9.37808
202661_at	ITPR2	-9.40188
213706_at	GPD1	-9.43286
206350_at	APCS	-9.43704
211699_x_at	HBA1	-9.45405
207883_s_at	TFR2	-9.56194
213306_at	MPDZ	-9.57723
203814_s_at	NQO2	-9.64957
222939_s_at	SLC16A10	-9.65905
218676_s_at	PCTP	-9.66499
203854_at	CFI	-9.66528
205923_at	RELN	-9.66827
227121_at	NA	-9.67468
224494_x_at	HSD17B14	-9.69922
1555189_a_at	TAT	-9.72011
229851_s_at	C11orf54	-9.75899
204418_x_at	GSTM2	-9.76281
230271_at	ONECUT2	-9.77011
1553962_s_at	RHOB	-9.80961
1554459_s_at	CFHR3	-9.81899
209542_x_at	IGF1	-9.82655
205531_s_at	GLS2	-9.84043
218322_s_at	ACSL5	-9.87603
218345_at	TMEM176A	-9.91469
210143_at	ANXA10	-9.91538
1555434_a_at	SLC39A14	-9.92144
224812_at	HIBADH	-9.93435
220988_s_at	C1QTNF3	-9.93846
1555345_at	SLC38A4	-9.96054
235048_at	KIAA0888	-10.0887
211577_s_at	IGF1	-10.1103
231751_at	ABCG8	-10.1172
206463_s_at	DHRS2	-10.1235
228150_at	SEC16B	-10.1301
204167_at	BTD	-10.1317
205000_at	DDX3Y	-10.1483
205682_x_at	APOM	-10.2021
205633_s_at	ALAS1	-10.3079
202662_s_at	ITPR2	-10.339
204018_x_at	HBA1	-10.3478
205657_at	HAAO	-10.366
231955_s_at	HIBADH	-10.3805
213385_at	CHN2	-10.3926
214433_s_at	SELENBP1	-10.4083
209070_s_at	RGS5	-10.4137
204428_s_at	LCAT	-10.4217
214091_s_at	GPX3	-10.4371
223268_at	C11orf54	-10.4828
227703_s_at	SYTL4	-10.5542
209458_x_at	HBA1	-10.5719
212816_s_at	CBS	-10.5748
206642_at	DSG1	-10.5754
1564706_s_at	GLS2	-10.5889
204410_at	EIF1AY	-10.5953
205860_x_at	FOLH1	-10.6068
221589_s_at	ALDH6A1	-10.6322
230914_at	HNF4A	-10.6423
207502_at	GUCA2B	-10.6807
206325_at	SERPINA6	-10.7079
214910_s_at	APOM	-10.7309
205079_s_at	MPDZ	-10.7643
241547_at	ASAH2B	-10.8427
224327_s_at	DGAT2	-10.8477
203608_at	ALDH5A1	-10.8852
223636_at	ZMYND12	-10.8856
203381_s_at	APOE	-10.9029
200986_at	SERPING1	-10.9388
201348_at	GPX3	-11.0082
205363_at	BBOX1	-11.0197
211357_s_at	ALDOB	-11.0791
215253_s_at	RCAN1	-11.1532
206743_s_at	ASGR1	-11.1816
242751_at	PRDX6	-11.1866
211745_x_at	HBA2	-11.1994
227194_at	FAM3B	-11.2067
1563053_at	LOC729083	-11.2347
233979_s_at	ESPN	-11.2527
214971_s_at	ST6GAL1	-11.3113
219113_x_at	HSD17B14	-11.3256
204485_s_at	TOM1L1	-11.3423
221588_x_at	ALDH6A1	-11.3766
231705_at	HRSP12	-11.3828
222653_at	PNPO	-11.3936
213664_at	SLC1A1	-11.4144
218552_at	ECHDC2	-11.4225
203032_s_at	FH	-11.4489
220951_s_at	A1CF	-11.4492
211006_s_at	KCNB1	-11.4698
238657_at	UBXD3	-11.4708
203716_s_at	DPP4	-11.4942
205888_s_at	JAKMIP2	-11.5231
229241_at	LDHD	-11.5405
206417_at	CNGA1	-11.5548
220183_s_at	NUDT6	-11.5621
214117_s_at	BTD	-11.6147
213695_at	PON3	-11.6583
231684_at	ANGPTL3	-11.6811
206469_x_at	AKR7A3	-11.7137
204416_x_at	APOC1	-11.7304
221636_s_at	MOSC2	-11.7348
210451_at	PKLR	-11.7455
206515_at	CYP4F3	-11.7813
209366_x_at	CYB5A	-11.8025
204294_at	AMT	-11.855
237017_s_at	ADSS	-11.8708
204844_at	ENPEP	-11.8794
214419_s_at	CYP2C9	-11.9426
205765_at	CYP3A5	-11.9546
1565228_s_at	ALB	-11.9773
206952_at	G6PC	-12.0327
221139_s_at	CSAD	-12.0398
229954_at	NA	-12.0677
206265_s_at	GPLD1	-12.1392
206700_s_at	JARID1D	-12.1529
240024_at	SEC14L2	-12.2532
227865_at	C9orf103	-12.2635
200648_s_at	GLUL	-12.2764
204845_s_at	ENPEP	-12.2803
213279_at	DHRS1	-12.2805
205754_at	F2	-12.3112
205650_s_at	FGA	-12.3723
204532_x_at	UGT1A9	-12.3774
206344_at	PON1	-12.3814
203153_at	IFIT1	-12.3828
219640_at	CLDN15	-12.4001
208288_at	ABCB11	-12.4094
223702_x_at	FTCD	-12.4259
204987_at	ITIH2	-12.4528
229019_at	ZNF385B	-12.4553
214058_at	MYCL1	-12.4572
205637_s_at	SH3GL3	-12.5062
227582_at	KLHDC9	-12.516
227094_at	DHTKD1	-12.5239
211303_x_at	PSMAL	-12.5398
231698_at	UGP2	-12.5806
219475_at	OSGIN1	-12.6351
224361_s_at	IL17RB	-12.6452
210215_at	TFR2	-12.6466
217202_s_at	GLUL	-12.7137
201432_at	CAT	-12.7277
207097_s_at	SLC17A2	-12.7493
208389_s_at	SLC1A2	-12.7602
228713_s_at	HSD17B14	-12.7932
207843_x_at	CYB5A	-12.794
203400_s_at	TF	-12.8316
215300_s_at	FMO5	-12.866
203472_s_at	SLCO2B1	-12.8954
217414_x_at	HBA1	-12.9007
201909_at	RPS4Y1	-12.9594
203435_s_at	MME	-13.1282
220626_at	SERPINA10	-13.1321
205304_s_at	KCNJ8	-13.1624
224497_x_at	HSD17B14	-13.2328
202054_s_at	ALDH3A2	-13.3344
206505_at	UGT2B4	-13.342
224411_at	PLA2G12B	-13.3653
215363_x_at	FOLH1	-13.3831
205477_s_at	AMBP	-13.3873
1555854_at	NA	-13.3906
232428_at	MOGAT2	-13.4365
203500_at	GCDH	-13.4398
208369_s_at	GCDH	-13.46
240422_at	FMO5	-13.5076
221142_s_at	PECR	-13.5469
206938_at	SRD5A2	-13.6405
201563_at	SORD	-13.6579
219466_s_at	APOA2	-13.6934
204409_s_at	EIF1AY	-13.7256
235915_at	NA	-13.7345
225817_at	CGNL1	-13.7689
231669_at	SEPP1	-13.8116
221879_at	CALML4	-13.8482
220753_s_at	CRYL1	-13.8775
205225_at	ESR1	-13.9542
1555553_a_at	SLC22A7	-13.9565
215321_at	RUNDC3B	-14.0372
221590_s_at	ALDH6A1	-14.1329
215726_s_at	CYB5A	-14.1366
205412_at	ACAT1	-14.1593
205755_at	ITIH3	-14.1736
211552_s_at	ALDH4A1	-14.2331
1569582_at	LOC201651	-14.3082
222400_s_at	ADI1	-14.3441
220554_at	SLC22A7	-14.3509
214864_s_at	GRHPR	-14.3588
204534_at	VTN	-14.3612
232282_at	WNK3	-14.4109
227417_at	MOSC2	-14.4791
219255_x_at	IL17RB	-14.5027
205216_s_at	APOH	-14.5853
217127_at	CTH	-14.7097
211682_x_at	UGT2B28	-14.7383
204290_s_at	ALDH6A1	-14.7603
206094_x_at	UGT1A6	-14.8623
204965_at	GC	-14.8686
207126_x_at	UGT1A1	-14.9793
202992_at	C7	-14.9879
244111_at	KRT222P	-15.0294
227113_at	ADHFE1	-15.1041
216238_s_at	FGB	-15.1468
205364_at	ACOX2	-15.1696
223979_x_at	FTCD	-15.1947
230602_at	ACMSD	-15.2281
225316_at	MFSD2	-15.2295
236236_at	NA	-15.2327
202053_s_at	ALDH3A2	-15.2612
228219_s_at	UPB1	-15.3439
204462_s_at	SLC16A2	-15.4074
208792_s_at	CLU	-15.455
204551_s_at	AHSG	-15.5245
217761_at	ADI1	-15.5302
205769_at	SLC27A2	-15.6145
209980_s_at	SHMT1	-15.6841
211557_x_at	SLCO2B1	-15.7152
206177_s_at	ARG1	-15.8182
209894_at	LEPR	-15.9761
208209_s_at	C4BPB	-16.0276
233604_at	FLJ22763	-16.1042
209667_at	CES2	-16.2814
204121_at	GADD45G	-16.3662
203790_s_at	HRSP12	-16.4427
209459_s_at	ABAT	-16.524
203178_at	GATM	-16.5257
210653_s_at	BCKDHB	-16.5335
206527_at	ABAT	-16.5592
215432_at	ACSM1	-16.5714
217512_at	NA	-16.5848
201626_at	INSIG1	-16.5868
215125_s_at	UGT1A6	-16.655
207537_at	PFKFB1	-16.6649
230329_s_at	NUDT6	-16.6803
205073_at	CYP2J2	-16.7608
207406_at	CYP7A1	-16.8007
205675_at	MTTP	-16.8631
201625_s_at	INSIG1	-16.8636
227522_at	CMBL	-16.8835
220383_at	ABCG5	-17.054
231009_at	PLA2G12B	-17.0675
203924_at	GSTA2	-17.1235
207773_x_at	CYP3A43	-17.2033
220532_s_at	TMEM176B	-17.206
216381_x_at	AKR7A3	-17.2838
240598_at	NA	-17.5064
214413_at	TAT	-17.5405
209460_at	ABAT	-17.5543
229693_at	LOC388335	-17.5577
215103_at	CYP2C18	-17.5589
202003_s_at	ACAA2	-17.6206
203473_at	SLCO2B1	-17.7499
205649_s_at	FGA	-17.8766
205244_s_at	SLC13A3	-17.929
238440_at	CLYBL	-17.9608
234980_at	RWDD3	-17.9837
241703_at	RUNDC3B	-18.0192
224156_x_at	IL17RB	-18.1172
203979_at	CYP27A1	-18.1352
224300_x_at	FTCD	-18.1614
219230_at	TMEM100	-18.2557
210657_s_at	2009-09-04	-18.2823
205768_s_at	SLC27A2	-18.4802
208791_at	CLU	-18.6028
214420_s_at	CYP2C9	-18.6159
213874_at	SERPINA4	-18.7128
210390_s_at	CCL15	-18.8784
223820_at	RBP5	-18.9087
221188_s_at	CIDEB	-18.9221
204450_x_at	APOA1	-19.1397
213509_x_at	CES2	-19.2869
207808_s_at	PROS1	-19.3383
221662_s_at	SLC22A7	-19.3431
218025_s_at	PECI	-19.4133
206085_s_at	CTH	-19.4188
214234_s_at	CYP3A5P2	-19.4345
205498_at	GHR	-19.489
238332_at	ANKRD29	-19.6331
209116_x_at	HBB	-19.8696
210888_s_at	ITIH1	-19.9558
204561_x_at	APOC2	-19.9787
237248_at	PDE11A	-20.1323
209541_at	IGF1	-20.2452
206153_at	CYP4F11	-20.4132
238752_at	MRS2	-20.4439
228855_at	NUDT7	-20.5747
201562_s_at	SORD	-20.6772
209616_s_at	CES1	-20.7026
216308_x_at	GRHPR	-20.7081
223579_s_at	APOB	-20.7957
219543_at	PBLD	-20.8126
211110_s_at	AR	-20.8478
210377_at	ACSM3	-20.8656
209645_s_at	ALDH1B1	-20.8788
1555564_a_at	CFI	-21.0062
200795_at	SPARCL1	-21.027
208126_s_at	CYP2C18	-21.1714
229477_at	THRSP	-21.178
204607_at	HMGCS2	-21.2065
205813_s_at	MAT1A	-21.2261
228293_at	DEPDC7	-21.2316
203980_at	FABP4	-21.2898
204719_at	ABCA8	-21.3107
230309_at	BHMT	-21.3509
206101_at	ECM2	-21.4316
205108_s_at	APOB	-21.4455
206058_at	SLC6A12	-21.4576
206606_at	LIPC	-21.5042
214079_at	DHRS2	-21.6882
211696_x_at	HBB	-21.7188
205433_at	BCHE	-21.7331
204920_at	CPS1	-21.7863
203722_at	ALDH4A1	-21.9051
217232_x_at	HBB	-22.0549
219525_at	SLC47A1	-22.1723
218736_s_at	PALMD	-22.2041
205942_s_at	ACSM3	-22.2047
206287_s_at	ITIH4	-22.2193
243562_at	KNG1	-22.3616
206610_s_at	F11	-22.4321
1552362_a_at	LEAP2	-22.4503
201347_x_at	GRHPR	-22.7602
211442_x_at	CYP3A43	-22.767
205576_at	SERPIND1	-22.786
208596_s_at	UGT1A3	-22.7869
230931_at	NA	-23.0521
206386_at	SERPINA7	-23.1365
205141_at	ANG	-23.1609
209994_s_at	ABCB1	-23.2184
210452_x_at	CYP4F2	-23.2704
219268_at	ETNK2	-23.4591
211231_x_at	CYP4A11	-23.5729
210326_at	AGXT	-23.6129
231359_at	APOH	-23.6628
234092_s_at	TM6SF2	-23.7178
214279_s_at	NDRG2	-23.7279
205972_at	SLC38A3	-24.0043
211922_s_at	CAT	-24.0298
237029_at	HGD	-24.1694
207256_at	MBL2	-24.2098
201627_s_at	INSIG1	-24.2234
229230_at	OSTalpha	-24.3756
218532_s_at	FAM134B	-24.4049
225491_at	SLC1A2	-24.4059
224299_x_at	FTCD	-24.4188
219298_at	ECHDC3	-24.5168
224243_at	APOA5	-24.5203
206541_at	KLKB1	-24.527
226597_at	REEP6	-24.5324
217564_s_at	CPS1	-24.6517
218510_x_at	FAM134B	-24.7417
202847_at	PCK2	-24.8326
205392_s_at	CCL14	-24.8707
224043_s_at	UPB1	-24.8767
1555612_s_at	G6PC	-24.9051
210544_s_at	ALDH3A2	-25.1021
220604_x_at	FTCD	-25.1212
228381_at	ATF7IP2	-25.1511
207102_at	AKR1D1	-25.2566
213832_at	NA	-25.3784
205960_at	PDK4	-25.5326
219277_s_at	OGDHL	-25.5632
235904_at	UGT3A1	-25.5676
216223_at	CPN2	-25.6332
207041_at	MASP2	-25.8988
243311_at	RP5-1103G7.6	-26.0752
204714_s_at	F5	-26.104
207300_s_at	F7	-26.1257
211028_s_at	KHK	-26.2228
207202_s_at	NR1I2	-26.2702
219140_s_at	RBP4	-26.2927
205222_at	EHHADH	-26.3787
204713_s_at	F5	-26.4073
205892_s_at	FABP1	-26.5531
210328_at	GNMT	-26.6162
206651_s_at	CPB2	-26.7214
204704_s_at	ALDOB	-26.7294
217319_x_at	CYP4A11	-26.8286
207608_x_at	CYP1A2	-26.8941
220075_s_at	MUPCDH	-26.9027
229526_at	AQP11	-27.0991
205774_at	F12	-27.2407
231029_at	F5	-27.4298
207244_x_at	CYP2A6	-27.676
211224_s_at	ABCB11	-27.6915
220801_s_at	HAO2	-27.7316
207874_s_at	CFHR4	-27.8946
209668_x_at	CES2	-27.954
203434_s_at	MME	-28.0207
209614_at	ADH1B	-28.2787
209368_at	EPHX2	-28.4342
205152_at	SLC6A1	-28.5471
219465_at	APOA2	-28.8184
217073_x_at	APOA1	-29.2014
207718_x_at	CYP2A7	-29.4006
230231_at	NA	-29.4958
1556388_a_at	NA	-29.6126
209425_at	AMACR	-30.1497
209309_at	AZGP1	-31.0933
209213_at	CBR1	-31.1304
219718_at	FGGY	-31.6199
216733_s_at	GATM	-31.881
207407_x_at	CYP4A11	-32.3363
210366_at	SLCO1B1	-32.4838
205719_s_at	PAH	-32.7351
206514_s_at	CYP4F3	-32.8855
217014_s_at	AZGP1	-33.2758
206753_at	RDH16	-33.5006
237350_at	HBP21	-33.6408
242281_at	NA	-33.9815
209424_s_at	AMACR	-34.0997
206910_x_at	CFHR2	-34.6704
205776_at	FMO5	-34.7067
210614_at	TTPA	-34.9772
236652_at	HNF4A	-35.1889
210327_s_at	AGXT	-35.3286
212224_at	ALDH1A1	-35.4027
239093_at	C10orf65	-35.5233
204705_x_at	ALDOB	-35.798
205820_s_at	APOC3	-35.8979
207051_at	SLC17A4	-36.0383
225207_at	PDK4	-36.5138
31835_at	HRG	-37.014
205695_at	SDS	-37.1978
204541_at	SEC14L2	-38.2367
214156_at	MYRIP	-38.3361
222943_at	GBA3	-38.5072
238160_at	ACOT12	-38.6269
214308_s_at	HGD	-38.6434
227695_at	GLYATL1	-38.7372
214719_at	SLC46A3	-40.2721
220061_at	ACSM5	-40.5189
228621_at	HFE2	-40.9331
231683_at	GLYAT	-41.0215
241915_at	ACSM2B	-41.0988
217238_s_at	ALDOB	-41.4316
206054_at	KNG1	-41.6236
1555229_a_at	C1S	-41.833
229819_at	A1BG	-42.0763
207810_at	F13B	-42.0853
89977_at	ACSM5	-42.919
214307_at	HGD	-43.0155
205083_at	AOX1	-43.2205
229229_at	AGXT2	-43.2301
206293_at	SULT2A1	-43.6831
231790_at	DMGDH	-44.0568
207007_at	NR1I3	-44.1258
1555175_a_at	PBLD	-44.275
205749_at	CYP1A1	-44.4564
209426_s_at	AMACR	-44.6387
220148_at	ALDH8A1	-44.8694
211354_s_at	LEPR	-45.319
229476_s_at	THRSP	-45.5099
202017_at	EPHX1	-45.5282
226096_at	FNDC5	-45.5981
217973_at	DCXR	-45.8587
231691_at	LOC388503	-47.0843
239380_at	C5orf27	-48.2565
230316_at	SEC14L2	-48.4466
219902_at	BHMT2	-48.8157
206979_at	C8B	-48.8313
217504_at	ABCA6	-49.197
205221_at	HGD	-49.4761
207354_at	CCL16	-49.6427
1552568_at	RTP3	-49.9113
206262_at	ADH1C	-50.4497
206305_s_at	C8A	-50.7773
1559033_at	LOC255167	-50.9621
204754_at	HLF	-51.0756
207544_s_at	ADH6	-51.0767
210798_x_at	MASP2	-51.2807
205554_s_at	DNASE1L3	-52.0587
211355_x_at	LEPR	-52.3258
226192_at	NA	-52.407
207819_s_at	ABCB4	-52.6607
230288_at	FGF14	-53.4519
211295_x_at	CYP2A6	-53.7153
244353_s_at	SLC2A12	-54.251
219954_s_at	GBA3	-54.3653
211356_x_at	LEPR	-54.7637
214261_s_at	ADH6	-55.7563
231398_at	SLC22A7	-55.9697
205564_at	PAGE4	-56.3321
206119_at	BHMT	-57.313
210013_at	HPX	-58.3407
219803_at	ANGPTL3	-58.4317
205654_at	C4BPA	-58.4375
224244_s_at	APOA5	-58.671
220878_at	NA	-58.875
209660_at	TTR	-60.481
211715_s_at	BDH1	-61.0563
217558_at	CYP2C9	-61.396
205082_s_at	AOX1	-61.6548
206226_at	HRG	-62.3966
204755_x_at	HLF	-62.4848
39763_at	HPX	-63.0699
211843_x_at	CYP3A7	-65.1256
206878_at	DAO	-67.4144
205208_at	ALDH1L1	-68.0045
214320_x_at	CYP2A7	-68.0261
206065_s_at	DPYS	-68.2275
216687_x_at	UGT2B15	-69.1692
209977_at	PLG	-70.8228
223781_x_at	ADH4	-71.0813
208471_at	HPR	-73.6175
220507_s_at	UPB1	-77.1562
221605_s_at	PIPOX	-78.6605
205969_at	AADAC	-79.0762
206345_s_at	PON1	-81.5397
205815_at	REG3A	-82.8493
210558_at	AKR1C4	-85.5185
206263_at	FMO4	-86.7381
213920_at	CUX2	-87.0732
210168_at	C6	-88.3046
221008_s_at	AGXT2L1	-90.8898
243669_s_at	PRAP1	-93.8425
209978_s_at	PLG	-95.1988
226197_at	NA	-95.4872
220224_at	HAO1	-95.9874
204154_at	CDO1	-97.0183
207392_x_at	UGT2B15	-97.1721
209735_at	ABCG2	-99.9489
1494_f_at	CYP2A6	-101.912
204753_s_at	HLF	-103.441
206457_s_at	DIO1	-103.478
206292_s_at	SULT2A1	-104.292
210751_s_at	RGN	-105.092
207820_at	ADH1A	-105.615
210397_at	DEFB1	-106.837
206738_at	APOC4	-109.727
205998_x_at	CYP3A4	-111.141
207498_s_at	CYP2D6	-112.085
209613_s_at	ADH1B	-118.111
232325_at	NA	-120.776
214621_at	GYS2	-122.017
209975_at	CYP2E1	-125.734
231704_at	CYP3A4	-134.212
37512_at	HSD17B6	-139.727
207218_at	F9	-140.997
208088_s_at	CFHR5	-147.857
206797_at	NAT2	-150.659
209612_s_at	ADH1B	-151.457
214478_at	SPP2	-153.797
207409_at	LECT2	-154.663
207201_s_at	SLC22A1	-156.052
219733_s_at	SLC27A5	-156.317
209976_s_at	CYP2E1	-156.811
40665_at	FMO3	-161.058
216661_x_at	CYP2C9	-171.328
206913_at	BAAT	-173.285
227794_at	GLYATL1	-174.746
230554_at	ACSM2B	-176.8
216025_x_at	CYP2C9	-179.324
206496_at	FMO3	-182.9
220017_x_at	CYP2C9	-208.661
214069_at	ACSM2B	-213.538
1552569_a_at	RTP3	-216.818
241914_s_at	ACSM2B	-222.12
232494_at	CYP8B1	-223.063
206840_at	AFM	-239.432
214421_x_at	CYP2C9	-242.326
1431_at	CYP2E1	-243.621
208383_s_at	PCK1	-250.835
207200_at	OTC	-275.835
205700_at	HSD17B6	-298.166
206930_at	GLYAT	-324.408
206535_at	SLC2A2	-337.308
230577_at	NA	-409.66
222083_at	GLYAT	-458.209
210049_at	SERPINC1	-516.967
208147_s_at	CYP2C8	-525.198
231678_s_at	ADH4	-534.898
208367_x_at	CYP3A4	-588.99
205568_at	AQP9	-684.48
1554491_a_at	SERPINC1	-710.838
207185_at	SLC10A1	-974.979
205404_at	HSD11B1	-1040.1
205999_x_at	CYP3A4	-1458.08
206024_at	HPD	-1863.91
